# Supplementary material for: System Biology Investigation Revealed Lipopolysaccharide and Alcohol-Induced Hepatocellular Carcinoma Resembled Hepatitis B Virus Immunobiology and Pathogenesis
Source: Int J Mol Sci. 2023 Jul 6;24(13):11146. doi: 10.3390/ijms241311146 (PMC10342420; doi:10.3390/ijms241311146)
Supplement: Supplementary file 1 [file ijms-24-11146-s001.zip]

Archive with 2 entries (2 files):
- Supplementary_Tables_1_to_8_.xlsx
- Supplementary_Tables_9_to_16.xlsx
