# Supplementary material for: System Biology Investigation Revealed Lipopolysaccharide and Alcohol-Induced Hepatocellular Carcinoma Resembled Hepatitis B Virus Immunobiology and Pathogenesis
Source: Int J Mol Sci. 2023 Jul 6;24(13):11146. doi: 10.3390/ijms241311146 (PMC10342420; doi:10.3390/ijms241311146)
Supplement: Supplementary file 1 [file ijms-24-11146-s001.zip › Supplementary_Tables_1_to_8_.xlsx]

## Sheet: ST1
Supplementary 1: (1) Column 1: List of genes/protein molecules regulated by the Hepatitis B virus (2) Column 2 and 3 Peer review of Hepatitis B protein induced hepatitis and its effect on protein molecules (3) Column 4: References
Note: HBV induced hepatitis data is collected from the literature and not predicted.
Protein targeted by the Hepatitis B	HBV protein	Protein molecule role in HBV infection	References
TNF	HBx	TNF suppress hepatitis B virus DNA replication without cell killing by disrupting the formation or stability of cytoplasmic viral capsids through a pathway requiring the NF-kappaB-activating inhibitor of kappaB kinase complex IKK-alpha/beta and active transcription factor NF-kappaB	[14]
CDK2	HBx	Hepatitis B X Interacting Protein (HBx) activates the cyclin A promoter, induce cyclin A–cyclin-dependent kinase 2 complexes, and promote cycling of growth-arrested cells into G1 through a pathway involving activation of Src tyrosine kinases. HBx stimulation of Src kinases and cyclin gene expression was found to force growth-arrested cells to transit through G1 but to stall at the junction with S…	[15]
LOXL2	HBx	Overexpression of LOXL2	[16]
CDK1	HBx	Hepatitis B virus X protein (HBx) induces G2/M arrest and apoptosis through sustained activation of cyclin B1-CDK1 kinase. Host CDK activities are likely required for HBV cccDNA synthesis.	[17]
TLR2	HBeAg, and HBsAg	Inhibit the activation of TLR2, thus leading to an inhibition of the secretion of antiviral and pro-inflammatory cytokines	[18]
TLR4	HBeAg, and HBsAg	Inhibit the activation of TLR4, thus leading to an inhibition of the secretion of antiviral and pro-inflammatory cytokines	[18]
BCL2	HBx	Hepatitis B virus X protein targets Bcl-2 proteins to increase intracellular calcium, required for virus replication and cell death induction. Bcl-2 proteins are key cellular targets of HBx during HBV pathogenesis.	[19]
MAPK1, MAP2K1	HBx and LHBs	Dual specificity mitogen-activated protein kinase kinase 1/2; Dual specificity protein kinase which acts as an essential component of the MAP kinase signal transduction pathway. Both MAP2K1/MEK1 and MAP2K2/MEK2 function specifically in the MAPK/ERK cascade. Depending on the cellular context, the MAPK/ERK cascade mediates diverse biological functions such as cell growth, adhesion, survival and dif…	[20]
STAT3	HBx	HBV activates STAT3 signaling in hepatocytes to foster its own replication but also to prevent apoptosis of infected cells. This very likely supports HBV-related carcinogenesis.	[21]
CDK6	HBx and HBsAg	A novel long noncoding RNA (lncRNA) DBH-AS1 involved in the HBx-mediated hepatocarcinogenesis. The levels of DBH-AS1 were positively correlated with hepatitis B surface antigen (HBsAg) and tumor size in HCC tissues. Overexpression of DBH-AS1 induced cell cycle progression by accelerating G1/S and G2/M transition concomitantly with upregulation of CDK6, CCND1, CCNE1 and downregulation of p16, p21 …	[22]
GGT1	HBeAg	Increases GGT level	[23]
IL10	HBcAg	Stimulates IL-10 production by T cells as well as monocytes	[24]
EGFR	HBsAg	EGFR is a host-entry cofactor triggering NTCP-mediated hepatitis B virus internalization.	[25]
SREBP1C	DNA	Interfering with the SREBP-1c expression	[26]
HNF4A	HBV DNA	HFN play the most important roles in cccDNA transcription, especially in the generation of viral genomic RNA, a template for HBV replication	[27]
IL6	HBx	Activates IL-6 gene and stimulate IL-6 protein synthesis	[28]
PRKCB	HBx	Protein kinase C beta type; Calcium-activated, phospholipid- and diacylglycerol (DAG)-dependent serine/threonine-protein kinase involved in various cellular processes such as oxidative stress-induced apoptosis, insulin signaling and endothelial cells proliferation. Plays a key role in B-cell activation by regulating BCR-induced NF-kappa-B activation. Mediates the activation of the canonical NF-ka…	[29]
EHMT2	HBx	Polymorphism	[30]
TCF19	HBx	Polymorphism	[30]
GPT	HBx	Increases GPT level	[31]
IGF1R	HBx	HBx-mediates upregulation of IGF-2 and IGF-1R expression, changes in IGF binding proteines expression levels have been associated with HBV infection and progression of HCC.	[32]
AKT1	HBx	Hepatitis B X Interacting Protein activates the PI3K-AKT pathway and act as a balancing factor between HBV replication and cell survival (Xiang et al 2018; Park et al 2000) .	[33]
SREBP1A	HBx	Up-regulation of SREBP-1a	[34]
IFNAR2	HBx	Polymorphism by HBV promote infection	[35]
TLR7	HBx	Defective expression of TLR7 may result in impaired immune responses against HBV	[36]
TLR9	HBx	Defective expression of TLR9 may result in impaired immune responses against HBV	[37]
IFNAR1	HBx	HBV suppresses IFN/JAK/STAT signaling via MMP9	[38]
MMP9	HBx	HBV induce MMP9, which binds to IFNAR1, promotes its degradation via ubiquitination, and suppresses IFN/JAK/STAT signaling	[38]
TERT	HBx	Importantly, researchers discovered that 68% of HCC cases had telomerase reverse transcriptase (TERT) genetic alterations, including promoter mutation, focal amplification, and viral genome integration, and they recognized TERT as a central regulator of hepatocarcinogenesis.	[39]
CDKN2A	HBsAg	Polymorphism	[40]
APOA1	HBx	Downregulated by HBV	[41]
HMGCR	Core protein	Upregulates HMGCR	[42]
LDLR	Core protein	Upregulates LDLR	[42]
PRKCA, PRKCG	LHBs	Protein kinase C alpha type; Calcium-activated, phospholipid- and diacylglycerol (DAG)-dependent serine/threonine-protein kinase that is involved in positive and negative regulation of cell proliferation, apoptosis, differentiation, migration and adhesion, tumorigenesis, cardiac hypertrophy, angiogenesis, platelet function and inflammation, by directly phosphorylating targets such as RAF1, BCL2, …	[43]
AKT1, AKT2	LHBs	The Large envelope protein of HBV activates the PI3K-AKT siganlling pathway and act as a tumorigenesis factor.	[44]
TNF	HBx	Tumor necrosis factor; Interaction between TNF-α C863T polymorphisms and HBV infection associated with progression of HCC	[45]
HGF	HBx	HGF is a driver of Hepatitis B induced HCC progression and serve as an effective biomarker for Met-targeted therapy. Overexpression of HGF causes HCC (Xie et al 2013)	[46]
SLC10A1	HBsAg (LHBs)	Cellular receptor for HBV entry	[47]
ALDH1	HBx	Highly expressed	[48]
ALDH1A1	HBx	Highly expressed	[48]
TERT	HBx	HBx upregulates the expression and activity of hTERT in hepatoma cells, suggesting that hTERT associated with hepatocellular carcinoma.	[49]
Hepatitis B virus induced hepatitis genes from GeneCards
Gene Symbol	Description	GC Id	Relevance score
IFNG	Interferon Gamma	GC12M068154	166.856
TNF	Tumor Necrosis Factor	GC06P096100	165.492
TP53	Tumor Protein P53	GC17M007661	155.651
IL6	Interleukin 6	GC07P022725	132.471
APOB	Apolipoprotein B	GC02M020956	131.046
IL10	Interleukin 10	GC01M206767	129.34
IFNA1	Interferon Alpha 1	GC09P021622	126.149
ALB	Albumin	GC04P073397	123.509
HLA-B	Major Histocompatibility Complex, Class I, B	GC06M074887	121.949
CCR5	C-C Motif Chemokine Receptor 5	GC03P047826	120.703
HLA-DRB1	Major Histocompatibility Complex, Class II, DR Beta 1	GC06M074974	115.458
MAPK1	Mitogen-Activated Protein Kinase 1	GC22M021759	112.419
GPT	Glutamic--Pyruvic Transaminase	GC08P144502	109.71
CASP8	Caspase 8	GC02P201233	109.392
TLR3	Toll Like Receptor 3	GC04P186059	108.491
GBE1	1,4-Alpha-Glucan Branching Enzyme 1	GC03M081489	107.7
TGFB1	Transforming Growth Factor Beta 1	GC19M041301	107.078
BCL2	BCL2 Apoptosis Regulator	GC18M063123	105.857
NFKB1	Nuclear Factor Kappa B Subunit 1	GC04P102501	105.312
IFNL3	Interferon Lambda 3	GC19M039243	104.769
HAVCR1	Hepatitis A Virus Cellular Receptor 1	GC05M157028	104.231
MIR122	MicroRNA 122	GC18P058451	104.145
STAT1	Signal Transducer And Activator Of Transcription 1	GC02M190908	103.964
LIPC	Lipase C, Hepatic Type	GC15P058410	100.284
HAVCR2	Hepatitis A Virus Cellular Receptor 2	GC05M157063	99.8105
STAT3	Signal Transducer And Activator Of Transcription 3	GC17M042313	97.8021
PIK3CA	Phosphatidylinositol-4,5-Bisphosphate 3-Kinase Catalytic Subunit Alpha	GC03P179148	97.7804
CXCL8	C-X-C Motif Chemokine Ligand 8	GC04P073740	96.8612
IL4	Interleukin 4	GC05P132673	94.9308
IRF3	Interferon Regulatory Factor 3	GC19M049659	94.8476
FAS	Fas Cell Surface Death Receptor	GC10P095615	94.1049
MYC	MYC Proto-Oncogene, BHLH Transcription Factor	GC08P127735	93.3491
IL1B	Interleukin 1 Beta	GC02M112829	92.5858
HLA-A	Major Histocompatibility Complex, Class I, A	GC06P096057	90.8284
CTNNB1	Catenin Beta 1	GC03P041194	90.2273
FASLG	Fas Ligand	GC01P172628	88.7798
AKT1	AKT Serine/Threonine Kinase 1	GC14M104769	87.702
IKBKB	Inhibitor Of Nuclear Factor Kappa B Kinase Subunit Beta	GC08P042271	87.0763
ADA	Adenosine Deaminase	GC20M044620	86.8321
F2	Coagulation Factor II, Thrombin	GC11P046752	86.7926
TLR4	Toll Like Receptor 4	GC09P117704	86.5524
XIAP	X-Linked Inhibitor Of Apoptosis	GC0XP123859	86.2698
EIF2AK2	Eukaryotic Translation Initiation Factor 2 Alpha Kinase 2	GC02M037099	85.62
CD4	CD4 Molecule	GC12P006786	85.4383
IFNA2	Interferon Alpha 2	GC09M021384	84.7859
IKBKG	Inhibitor Of Nuclear Factor Kappa B Kinase Regulatory Subunit Gamma	GC0XP154541	84.6479
CCL2	C-C Motif Chemokine Ligand 2	GC17P034255	84.0136
CHUK	Component Of Inhibitor Of Nuclear Factor Kappa B Kinase Complex	GC10M100217	83.5737
HIF1A	Hypoxia Inducible Factor 1 Subunit Alpha	GC14P061695	83.5644
JUN	Jun Proto-Oncogene, AP-1 Transcription Factor Subunit	GC01M058780	82.5945
IFNB1	Interferon Beta 1	GC09M021077	81.6199
RIGI	RNA Sensor RIG-I	GC09M032468	81.4255
HLA-C	Major Histocompatibility Complex, Class I, C	GC06M074886	81.1904
HFE	Homeostatic Iron Regulator	GC06P026087	80.2337
CD40LG	CD40 Ligand	GC0XP136649	80.152
TYK2	Tyrosine Kinase 2	GC19M010350	80.069
RAG1	Recombination Activating 1	GC11P036544	79.9106
TBK1	TANK Binding Kinase 1	GC12P064451	79.6877
RAG2	Recombination Activating 2	GC11M036575	79.4487
SLC10A1	Solute Carrier Family 10 Member 1	GC14M069775	78.9428
JAK3	Janus Kinase 3	GC19M017824	78.9249
ATM	ATM Serine/Threonine Kinase	GC11P108222	78.5312
HLA-DQB1	Major Histocompatibility Complex, Class II, DQ Beta 1	GC06M074984	78.4782
CCL5	C-C Motif Chemokine Ligand 5	GC17M035871	78.0881
INS	Insulin	GC11M002159	78.05
IL2	Interleukin 2	GC04M122451	77.9624
CARD11	Caspase Recruitment Domain Family Member 11	GC07M002906	77.2147
APOE	Apolipoprotein E	GC19P076400	76.8956
CASP3	Caspase 3	GC04M184627	76.6591
ABCB11	ATP Binding Cassette Subfamily B Member 11	GC02M168922	76.397
CYP3A4	Cytochrome P450 Family 3 Subfamily A Member 4	GC07M099759	76.2562
EGFR	Epidermal Growth Factor Receptor	GC07P055019	76.185
IFIH1	Interferon Induced With Helicase C Domain 1	GC02M162267	76.0365
TERT	Telomerase Reverse Transcriptase	GC05M001253	75.7301
MIR21	MicroRNA 21	GC17P067479	75.5168
RSF1	Remodeling And Spacing Factor 1	GC11M103147	75.2351
MIR155	MicroRNA 155	GC21P025573	75.215
APOBEC3G	Apolipoprotein B MRNA Editing Enzyme Catalytic Subunit 3G	GC22P047510	75.1692
TLR2	Toll Like Receptor 2	GC04P153684	75.1564
AFP	Alpha Fetoprotein	GC04P073431	74.9107
MAPK8	Mitogen-Activated Protein Kinase 8	GC10P048306	74.61
JAK2	Janus Kinase 2	GC09P004985	74.6066
MX1	MX Dynamin Like GTPase 1	GC21P041420	74.5408
VEGFA	Vascular Endothelial Growth Factor A	GC06P043770	74.4359
TICAM1	TIR Domain Containing Adaptor Molecule 1	GC19M004815	74.2728
NFKBIA	NFKB Inhibitor Alpha	GC14M035401	74.1281
SCARB1	Scavenger Receptor Class B Member 1	GC12M124776	73.5815
F9	Coagulation Factor IX	GC0XP139530	73.2528
NOS2	Nitric Oxide Synthase 2	GC17M027756	73.1444
PTPRC	Protein Tyrosine Phosphatase Receptor Type C	GC01P198607	73.0098
MMP9	Matrix Metallopeptidase 9	GC20P046008	72.8855
RBCK1	RANBP2-Type And C3HC4-Type Zinc Finger Containing 1	GC20P000407	72.8444
BRAF	B-Raf Proto-Oncogene, Serine/Threonine Kinase	GC07M140745	72.6736
SMPD1	Sphingomyelin Phosphodiesterase 1	GC11P006390	72.4032
RELA	RELA Proto-Oncogene, NF-KB Subunit	GC11M065653	71.7518
SLC17A5	Solute Carrier Family 17 Member 5	GC06M073593	71.585
CPT2	Carnitine Palmitoyltransferase 2	GC01P053196	71.5302
CXCL10	C-X-C Motif Chemokine Ligand 10	GC04M076021	71.4291
CTLA4	Cytotoxic T-Lymphocyte Associated Protein 4	GC02P203854	71.3975
CD81	CD81 Molecule	GC11P002616	71.219
CD209	CD209 Molecule	GC19M007739	70.5785
ABCB1	ATP Binding Cassette Subfamily B Member 1	GC07M087504	70.3953
HSP90AA1	Heat Shock Protein 90 Alpha Family Class A Member 1	GC14M102080	70.1898
CXCR4	C-X-C Motif Chemokine Receptor 4	GC02M136114	69.5594
CCND1	Cyclin D1	GC11P069641	69.363
ICAM1	Intercellular Adhesion Molecule 1	GC19P010870	69.3481
HNF4A	Hepatocyte Nuclear Factor 4 Alpha	GC20P044355	69.0074
CD40	CD40 Molecule	GC20P046118	68.9546
PRKCD	Protein Kinase C Delta	GC03P053156	68.4123
SYK	Spleen Associated Tyrosine Kinase	GC09P093240	67.9241
MIR17	MicroRNA 17	GC13P091350	67.3713
DDX3X	DEAD-Box Helicase 3 X-Linked	GC0XP041333	67.1794
RAF1	Raf-1 Proto-Oncogene, Serine/Threonine Kinase	GC03M012583	66.5293
BCL6	BCL6 Transcription Repressor	GC03M187721	66.3972
RB1	RB Transcriptional Corepressor 1	GC13P048303	66.3702
FADD	Fas Associated Via Death Domain	GC11P070203	66.2624
MET	MET Proto-Oncogene, Receptor Tyrosine Kinase	GC07P116672	66.2599
NPM1	Nucleophosmin 1	GC05P171387	66.1542
LAMTOR5	Late Endosomal/Lysosomal Adaptor, MAPK And MTOR Activator 5	GC01M110401	65.8644
CXCL12	C-X-C Motif Chemokine Ligand 12	GC10M044370	65.7729
MAVS	Mitochondrial Antiviral Signaling Protein	GC20P004641	65.7049
LMNA	Lamin A/C	GC01P156082	65.511
CALR	Calreticulin	GC19P012938	65.0275
LPL	Lipoprotein Lipase	GC08P019901	64.9817
TNFSF10	TNF Superfamily Member 10	GC03M172505	64.9697
SH2D1A	SH2 Domain Containing 1A	GC0XP124227	64.9293
FOS	Fos Proto-Oncogene, AP-1 Transcription Factor Subunit	GC14P075278	64.5351
CDKN2A	Cyclin Dependent Kinase Inhibitor 2A	GC09M021967	64.5157
PIK3R1	Phosphoinositide-3-Kinase Regulatory Subunit 1	GC05P068215	64.4241
GGT1	Gamma-Glutamyltransferase 1	GC22P024583	64.3316
KRT18	Keratin 18	GC12P052948	64.3025
CD79A	CD79a Molecule	GC19P041877	63.8337
CIITA	Class II Major Histocompatibility Complex Transactivator	GC16P018240	63.8126
PTEN	Phosphatase And Tensin Homolog	GC10P095599	63.6587
NFKB2	Nuclear Factor Kappa B Subunit 2	GC10P102394	63.4418
PPARG	Peroxisome Proliferator Activated Receptor Gamma	GC03P012287	63.2211
ABCB4	ATP Binding Cassette Subfamily B Member 4	GC07M087365	63.0633
IL18	Interleukin 18	GC11M112143	62.9254
IFITM3	Interferon Induced Transmembrane Protein 3	GC11M000319	62.9086
MAPK14	Mitogen-Activated Protein Kinase 14	GC06P096228	62.8388
TRAF3	TNF Receptor Associated Factor 3	GC14P111106	62.6571
NAGLU	N-Acetyl-Alpha-Glucosaminidase	GC17P066885	62.2202
CREB1	CAMP Responsive Element Binding Protein 1	GC02P207529	62.1477
BAX	BCL2 Associated X, Apoptosis Regulator	GC19P048954	62.0817
BTK	Bruton Tyrosine Kinase	GC0XM101349	62.0499
MYD88	MYD88 Innate Immune Signal Transduction Adaptor	GC03P038159	61.9659
SLC2A1	Solute Carrier Family 2 Member 1	GC01M042925	61.7687
IFNAR2	Interferon Alpha And Beta Receptor Subunit 2	GC21P033229	61.1412
SRC	SRC Proto-Oncogene, Non-Receptor Tyrosine Kinase	GC20P037344	61.0725
CCL3	C-C Motif Chemokine Ligand 3	GC17M036088	61.0176
HNF1A	HNF1 Homeobox A	GC12P120978	60.9447
MBL2	Mannose Binding Lectin 2	GC10M052760	60.9052
MIR34A	MicroRNA 34a	GC01M009154	60.7697
CR2	Complement C3d Receptor 2	GC01P207454	60.6321
PTGS2	Prostaglandin-Endoperoxide Synthase 2	GC01M186671	60.5932
TNFRSF1A	TNF Receptor Superfamily Member 1A	GC12M006328	60.5816
TNFAIP3	TNF Alpha Induced Protein 3	GC06P137866	60.555
HMOX1	Heme Oxygenase 1	GC22P035380	60.5501
IL2RA	Interleukin 2 Receptor Subunit Alpha	GC10M006010	60.2766
PDCD1	Programmed Cell Death 1	GC02M241849	60.2457
SOCS1	Suppressor Of Cytokine Signaling 1	GC16M012594	59.981
UGT1A1	UDP Glucuronosyltransferase Family 1 Member A1	GC02P233760	59.9678
APC	APC Regulator Of WNT Signaling Pathway	GC05P112707	59.8888
IKZF1	IKAROS Family Zinc Finger 1	GC07P050303	59.7644
AR	Androgen Receptor	GC0XP067544	59.5093
GZMB	Granzyme B	GC14M024630	59.4578
EP300	E1A Binding Protein P300	GC22P047611	59.3167
CRP	C-Reactive Protein	GC01M159730	59.1214
CYP1A2	Cytochrome P450 Family 1 Subfamily A Member 2	GC15P074748	59.0663
RIPK1	Receptor Interacting Serine/Threonine Kinase 1	GC06P003375	59.004
CD19	CD19 Molecule	GC16P043715	58.6764
MIR146A	MicroRNA 146a	GC05P160485	58.5228
JAK1	Janus Kinase 1	GC01M064833	58.1533
HLA-DQA1	Major Histocompatibility Complex, Class II, DQ Alpha 1	GC06P096128	57.5622
TRADD	TNFRSF1A Associated Via Death Domain	GC16M067154	57.5368
PKHD1	PKHD1 Ciliary IPT Domain Containing Fibrocystin/Polyductin	GC06M075258	57.2904
IL17A	Interleukin 17A	GC06P052186	57.0459
CDKN3	Cyclin Dependent Kinase Inhibitor 3	GC14P054398	56.9957
CDKN1A	Cyclin Dependent Kinase Inhibitor 1A	GC06P096237	56.6566
IL13	Interleukin 13	GC05P132656	56.5333
LDLR	Low Density Lipoprotein Receptor	GC19P011091	56.1363
F5	Coagulation Factor V	GC01M169511	55.6588
AICDA	Activation Induced Cytidine Deaminase	GC12M008602	55.3552
IRF7	Interferon Regulatory Factor 7	GC11M000612	54.9277
MIR143	MicroRNA 143	GC05P149417	54.9146
IFNAR1	Interferon Alpha And Beta Receptor Subunit 1	GC21P033324	54.826
CYP2E1	Cytochrome P450 Family 2 Subfamily E Member 1	GC10P133520	54.7676
MIR29A	MicroRNA 29a	GC07M130876	54.7437
CC2D2A	Coiled-Coil And C2 Domain Containing 2A	GC04P019713	54.6172
ERCC6	ERCC Excision Repair 6, Chromatin Remodeling Factor	GC10M049454	54.3465
MAGT1	Magnesium Transporter 1	GC0XM078064	54.1742
BCL2L1	BCL2 Like 1	GC20M031664	53.885
SLCO1B1	Solute Carrier Organic Anion Transporter Family Member 1B1	GC12P025372	53.7398
IL18BP	Interleukin 18 Binding Protein	GC11P071998	53.7012
CD27	CD27 Molecule	GC12P024792	53.5715
FOXP3	Forkhead Box P3	GC0XM049250	53.486
SERPINA1	Serpin Family A Member 1	GC14M094376	53.3391
AIP	Aryl Hydrocarbon Receptor Interacting Protein	GC11P067468	52.7835
PLCG2	Phospholipase C Gamma 2	GC16P081773	52.7285
IFI27	Interferon Alpha Inducible Protein 27	GC14P094104	52.7035
EGF	Epidermal Growth Factor	GC04P109912	52.6995
PAX5	Paired Box 5	GC09M036897	52.4439
CTSB	Cathepsin B	GC08M011842	52.4212
ADAR	Adenosine Deaminase RNA Specific	GC01M154603	52.392
ASGR2	Asialoglycoprotein Receptor 2	GC17M007101	52.3465
IL1A	Interleukin 1 Alpha	GC02M112773	52.2622
MIR20A	MicroRNA 20a	GC13P091595	52.0396
IL5	Interleukin 5	GC05M132541	51.9567
PARP1	Poly(ADP-Ribose) Polymerase 1	GC01M226360	51.9274
NR5A2	Nuclear Receptor Subfamily 5 Group A Member 2	GC01P199996	51.8854
PSMA7	Proteasome 20S Subunit Alpha 7	GC20M062136	51.8368
CYBA	Cytochrome B-245 Alpha Chain	GC16M088643	51.8361
IKBKE	Inhibitor Of Nuclear Factor Kappa B Kinase Subunit Epsilon	GC01P206470	51.7382
TNFSF13B	TNF Superfamily Member 13b	GC13P108251	51.4703
IGF2R	Insulin Like Growth Factor 2 Receptor	GC06P159969	51.3609
GRB2	Growth Factor Receptor Bound Protein 2	GC17M075318	51.2378
TFRC	Transferrin Receptor	GC03M196090	51.2166
IFITM1	Interferon Induced Transmembrane Protein 1	GC11P000313	51.0126
SFTPB	Surfactant Protein B	GC02M085657	50.9982
GAA	Alpha Glucosidase	GC17P080101	50.9849
NR1H4	Nuclear Receptor Subfamily 1 Group H Member 4	GC12P100473	50.9708
DNM2	Dynamin 2	GC19P010718	50.9254
MTTP	Microsomal Triglyceride Transfer Protein	GC04P099563	50.9041
MAPK3	Mitogen-Activated Protein Kinase 3	GC16M039242	50.8932
CAV1	Caveolin 1	GC07P116524	50.8753
CFB	Complement Factor B	GC06P031945	50.6722
KRAS	KRAS Proto-Oncogene, GTPase	GC12M025204	50.5977
IGF1	Insulin Like Growth Factor 1	GC12M102395	50.5334
TLR9	Toll Like Receptor 9	GC03M052222	50.3313
ALDOB	Aldolase, Fructose-Bisphosphate B	GC09M101420	50.3128
IGFBP1	Insulin Like Growth Factor Binding Protein 1	GC07P048326	49.9299
F3	Coagulation Factor III, Tissue Factor	GC01M094624	49.9223
MKI67	Marker Of Proliferation Ki-67	GC10M128096	49.8411
CD274	CD274 Molecule	GC09P005450	49.8392
PTPN11	Protein Tyrosine Phosphatase Non-Receptor Type 11	GC12P112418	49.7422
PIK3CG	Phosphatidylinositol-4,5-Bisphosphate 3-Kinase Catalytic Subunit Gamma	GC07P106865	49.7136
CFLAR	CASP8 And FADD Like Apoptosis Regulator	GC02P201126	49.6702
GLB1	Galactosidase Beta 1	GC03M032963	49.6693
CYCS	Cytochrome C, Somatic	GC07M025118	49.6495
CLEC4M	C-Type Lectin Domain Family 4 Member M	GC19P007763	49.6279
NFE2L2	NFE2 Like BZIP Transcription Factor 2	GC02M177227	49.621
IL7R	Interleukin 7 Receptor	GC05P035852	49.5611
FGA	Fibrinogen Alpha Chain	GC04M154583	49.4021
TBP	TATA-Box Binding Protein	GC06P170554	49.3937
BIRC5	Baculoviral IAP Repeat Containing 5	GC17P078214	49.3543
RAC1	Rac Family Small GTPase 1	GC07P006377	49.1498
CYP2D6	Cytochrome P450 Family 2 Subfamily D Member 6	GC22M042126	49.102
AXIN1	Axin 1	GC16M000287	49.0842
REL	REL Proto-Oncogene, NF-KB Subunit	GC02P060881	48.9752
ESR1	Estrogen Receptor 1	GC06P151656	48.7793
IFNGR1	Interferon Gamma Receptor 1	GC06M137197	48.5696
ASGR1	Asialoglycoprotein Receptor 1	GC17M007173	48.5685
BLNK	B Cell Linker	GC10M096264	48.5116
MIR27A	MicroRNA 27a	GC19M014849	48.4766
NPHP3	Nephrocystin 3	GC03M132683	48.4506
CXCR3	C-X-C Motif Chemokine Receptor 3	GC0XM071615	48.3798
APOA1	Apolipoprotein A1	GC11M116835	48.3456
TCF3	Transcription Factor 3	GC19M001609	48.2893
SP110	SP110 Nuclear Body Protein	GC02M230167	48.2298
MIR221	MicroRNA 221	GC0XM045746	48.2082
SOD1	Superoxide Dismutase 1	GC21P031659	48.1874
CD28	CD28 Molecule	GC02P203706	48.0694
MIR223	MicroRNA 223	GC0XP066018	47.9684
RARB	Retinoic Acid Receptor Beta	GC03P024689	47.9583
MTOR	Mechanistic Target Of Rapamycin Kinase	GC01M011106	47.8796
CASP9	Caspase 9	GC01M015491	47.8776
CD79B	CD79b Molecule	GC17M063928	47.8656
IL4R	Interleukin 4 Receptor	GC16P043586	47.8387
CDK1	Cyclin Dependent Kinase 1	GC10P060772	47.8017
ZAP70	Zeta Chain Of T Cell Receptor Associated Protein Kinase 70	GC02P097793	47.7778
PSAP	Prosaposin	GC10M071816	47.7726
HSPA5	Heat Shock Protein Family A (Hsp70) Member 5	GC09M125234	47.6952
PRKCA	Protein Kinase C Alpha	GC17P066302	47.6796
HGF	Hepatocyte Growth Factor	GC07M081699	47.6488
IRF1	Interferon Regulatory Factor 1	GC05M132440	47.6459
PI4KA	Phosphatidylinositol 4-Kinase Alpha	GC22M020707	47.6215
MALT1	MALT1 Paracaspase	GC18P058671	47.6131
IFNL4	Interferon Lambda 4 (Gene/Pseudogene)	GC19M039246	47.6102
IL2RG	Interleukin 2 Receptor Subunit Gamma	GC0XM071108	47.31
KRT8	Keratin 8	GC12M052897	47.1778
TMEM67	Transmembrane Protein 67	GC08P093754	47.1613
DDB1	Damage Specific DNA Binding Protein 1	GC11M102352	47.0131
CCL4	C-C Motif Chemokine Ligand 4	GC17P036103	46.9473
LEP	Leptin	GC07P128241	46.9312
TLR7	Toll Like Receptor 7	GC0XP012867	46.9175
LOC106560211	APOB 5' Regulatory Region	GC02P021041	46.8533
SP1	Sp1 Transcription Factor	GC12P053380	46.8355
ADIPOQ	Adiponectin, C1Q And Collagen Domain Containing	GC03P186842	46.7733
IL21	Interleukin 21	GC04M122612	46.7325
BCL10	BCL10 Immune Signaling Adaptor	GC01M085265	46.6976
NPC1	NPC Intracellular Cholesterol Transporter 1	GC18M023506	46.6854
NOTCH1	Notch Receptor 1	GC09M137930	46.6508
TRAF6	TNF Receptor Associated Factor 6	GC11M036467	46.6253
PRKCB	Protein Kinase C Beta	GC16P024844	46.5139
INSR	Insulin Receptor	GC19M007112	46.4464
BRCA1	BRCA1 DNA Repair Associated	GC17M043044	46.4349
ERCC3	ERCC Excision Repair 3, TFIIH Core Complex Helicase Subunit	GC02M127257	46.3609
BIRC3	Baculoviral IAP Repeat Containing 3	GC11P102317	46.359
MDM2	MDM2 Proto-Oncogene	GC12P068808	46.1176
MCL1	MCL1 Apoptosis Regulator, BCL2 Family Member	GC01M153178	46.1126
HNF1B	HNF1 Homeobox B	GC17M037686	46.0041
BST2	Bone Marrow Stromal Cell Antigen 2	GC19M017403	45.8785
ITK	IL2 Inducible T Cell Kinase	GC05P157158	45.8654
CCL11	C-C Motif Chemokine Ligand 11	GC17P034285	45.8357
DHFR	Dihydrofolate Reductase	GC05M080626	45.7156
CSF3	Colony Stimulating Factor 3	GC17P040015	45.694
CCR7	C-C Motif Chemokine Receptor 7	GC17M054140	45.6072
CYP2B6	Cytochrome P450 Family 2 Subfamily B Member 6	GC19P040991	45.5154
CCR6	C-C Motif Chemokine Receptor 6	GC06P167111	45.4952
SKP2	S-Phase Kinase Associated Protein 2	GC05P036151	45.4356
HMGB1	High Mobility Group Box 1	GC13M030456	45.3863
NR3C1	Nuclear Receptor Subfamily 3 Group C Member 1	GC05M143277	45.3701
STAT2	Signal Transducer And Activator Of Transcription 2	GC12M056341	45.3533
TAP2	Transporter 2, ATP Binding Cassette Subfamily B Member	GC06M032821	45.2807
TAP1	Transporter 1, ATP Binding Cassette Subfamily B Member	GC06M074993	45.2383
MIR222	MicroRNA 222	GC0XM045747	45.1944
IL7	Interleukin 7	GC08M078689	45.177
CRYAB	Crystallin Alpha B	GC11M111908	45.1715
CD36	CD36 Molecule	GC07P080369	45.148
PNPLA3	Patatin Like Phospholipase Domain Containing 3	GC22P043923	45.1449
EBI3	Epstein-Barr Virus Induced 3	GC19P004260	45.1361
KEAP1	Kelch Like ECH Associated Protein 1	GC19M010486	45.0372
CREBBP	CREB Binding Protein	GC16M009385	45.0268
MIR106B	MicroRNA 106b	GC07M103446	45.0142
ABL1	ABL Proto-Oncogene 1, Non-Receptor Tyrosine Kinase	GC09P130713	45.0013
UGT1A9	UDP Glucuronosyltransferase Family 1 Member A9	GC02P233671	44.9094
UGT1A7	UDP Glucuronosyltransferase Family 1 Member A7	GC02P233681	44.8985
EPO	Erythropoietin	GC07P100720	44.7766
TNFRSF13C	TNF Receptor Superfamily Member 13C	GC22M063734	44.7431
HRAS	HRas Proto-Oncogene, GTPase	GC11M004801	44.7057
CYBB	Cytochrome B-245 Beta Chain	GC0XP037780	44.6567
RANBP2	RAN Binding Protein 2	GC02P108719	44.5454
IL15	Interleukin 15	GC04P141636	44.5402
SPI1	Spi-1 Proto-Oncogene	GC11M102164	44.5283
B2M	Beta-2-Microglobulin	GC15P044711	44.5227
IVNS1ABP	Influenza Virus NS1A Binding Protein	GC01M185307	44.4085
SMAD3	SMAD Family Member 3	GC15P067063	44.3574
CD86	CD86 Molecule	GC03P122055	44.2645
TNFRSF10B	TNF Receptor Superfamily Member 10b	GC08M023020	44.2427
IL2RB	Interleukin 2 Receptor Subunit Beta	GC22M063700	44.2006
CD80	CD80 Molecule	GC03M119524	44.1509
MAN2B1	Mannosidase Alpha Class 2B Member 1	GC19M014777	44.1443
MIR181A1	MicroRNA 181a-1	GC01M198860	44.0195
PKD1	Polycystin 1, Transient Receptor Potential Channel Interacting	GC16M008593	43.9642
LBR	Lamin B Receptor	GC01M225401	43.8575
CD46	CD46 Molecule	GC01P207752	43.8483
PPARA	Peroxisome Proliferator Activated Receptor Alpha	GC22P046150	43.8394
HLA-DPB1	Major Histocompatibility Complex, Class II, DP Beta 1	GC06P096136	43.8151
NLRP3	NLR Family Pyrin Domain Containing 3	GC01P247415	43.7971
CD44	CD44 Molecule (Indian Blood Group)	GC11P035139	43.7647
RPGRIP1L	RPGRIP1 Like	GC16M053597	43.7602
ALAD	Aminolevulinate Dehydratase	GC09M113386	43.7264
F8	Coagulation Factor VIII	GC0XM154835	43.7263
ITGB3	Integrin Subunit Beta 3	GC17P067114	43.6819
MIR22	MicroRNA 22	GC17M001713	43.6154
MMP2	Matrix Metallopeptidase 2	GC16P055390	43.6008
TNFSF11	TNF Superfamily Member 11	GC13P042562	43.5402
ICOS	Inducible T Cell Costimulator	GC02P203937	43.3779
PIK3CD	Phosphatidylinositol-4,5-Bisphosphate 3-Kinase Catalytic Subunit Delta	GC01P009628	43.346
CYP1B1	Cytochrome P450 Family 1 Subfamily B Member 1	GC02M038066	43.3271
VCAM1	Vascular Cell Adhesion Molecule 1	GC01P100719	43.3064
RASGRP1	RAS Guanyl Releasing Protein 1	GC15M038488	43.2474
THPO	Thrombopoietin	GC03M184371	43.2045
CYP1A1	Cytochrome P450 Family 1 Subfamily A Member 1	GC15M074719	43.0607
MS4A1	Membrane Spanning 4-Domains A1	GC11P060532	43.0564
VDR	Vitamin D Receptor	GC12M047841	42.996
BCR	BCR Activator Of RhoGEF And GTPase	GC22P023179	42.9417
SOCS3	Suppressor Of Cytokine Signaling 3	GC17M078356	42.784
IL10RB	Interleukin 10 Receptor Subunit Beta	GC21P033266	42.7824
NOS3	Nitric Oxide Synthase 3	GC07P151271	42.7704
MIR200B	MicroRNA 200b	GC01P001167	42.6966
TGFBR1	Transforming Growth Factor Beta Receptor 1	GC09P099104	42.6741
MIR203A	MicroRNA 203a	GC14P111124	42.4339
RYR1	Ryanodine Receptor 1	GC19P076151	42.338
MPO	Myeloperoxidase	GC17M058269	42.2275
EDN1	Endothelin 1	GC06P012256	42.1739
MIR181A2	MicroRNA 181a-2	GC09P124692	42.1264
ISG15	ISG15 Ubiquitin Like Modifier	GC01P001001	42.1241
VWF	Von Willebrand Factor	GC12M005949	42.11
MTHFR	Methylenetetrahydrofolate Reductase	GC01M011785	42.0797
AURKB	Aurora Kinase B	GC17M011746	42.0276
MICB	MHC Class I Polypeptide-Related Sequence B	GC06P096095	41.974
NBN	Nibrin	GC08M089933	41.886
PCNA	Proliferating Cell Nuclear Antigen	GC20M005114	41.7556
TIMP1	TIMP Metallopeptidase Inhibitor 1	GC0XP047769	41.5891
PSMB8	Proteasome 20S Subunit Beta 8	GC06M032840	41.5487
CDK2	Cyclin Dependent Kinase 2	GC12P055966	41.5313
MIR19A	MicroRNA 19a	GC13P091594	41.4486
TNFRSF10A	TNF Receptor Superfamily Member 10a	GC08M023190	41.4269
SEPSECS	Sep (O-Phosphoserine) TRNA:Sec (Selenocysteine) TRNA Synthase	GC04M025121	41.424
MIR18A	MicroRNA 18a	GC13P091598	41.4072
POLG	DNA Polymerase Gamma, Catalytic Subunit	GC15M126455	41.3577
ATP8B1	ATPase Phospholipid Transporting 8B1	GC18M057646	41.2375
CDK4	Cyclin Dependent Kinase 4	GC12M058560	41.1795
ARID1A	AT-Rich Interaction Domain 1A	GC01P026693	41.0926
STAT4	Signal Transducer And Activator Of Transcription 4	GC02M191029	41.0516
CD55	CD55 Molecule (Cromer Blood Group)	GC01P207321	40.9435
GSTP1	Glutathione S-Transferase Pi 1	GC11P067583	40.9093
KIT	KIT Proto-Oncogene, Receptor Tyrosine Kinase	GC04P054657	40.8859
PDGFB	Platelet Derived Growth Factor Subunit B	GC22M064567	40.8608
SERPINE1	Serpin Family E Member 1	GC07P101127	40.8106
MAP2K3	Mitogen-Activated Protein Kinase Kinase 3	GC17P065982	40.796
FGF2	Fibroblast Growth Factor 2	GC04P122826	40.7931
PTMA	Prothymosin Alpha	GC02P231883	40.7779
SMARCA2	SWI/SNF Related, Matrix Associated, Actin Dependent Regulator Of Chromatin, Subfamily A, Member 2	GC09P001980	40.7398
HLA-G	Major Histocompatibility Complex, Class I, G	GC06P096047	40.7318
CSF2	Colony Stimulating Factor 2	GC05P132073	40.7242
MT-CYB	Mitochondrially Encoded Cytochrome B	GCMTP014749	40.6684
CX3CR1	C-X3-C Motif Chemokine Receptor 1	GC03M039279	40.6353
PHKA2	Phosphorylase Kinase Regulatory Subunit Alpha 2	GC0XM018892	40.6097
MOV10	Mov10 RISC Complex RNA Helicase	GC01P112673	40.6051
GSTM1	Glutathione S-Transferase Mu 1	GC01P109687	40.58
XPO1	Exportin 1	GC02M061445	40.5646
KCNJ2	Potassium Inwardly Rectifying Channel Subfamily J Member 2	GC17P070168	40.5304
MIR23A	MicroRNA 23a	GC19M014851	40.3703
PRF1	Perforin 1	GC10M070597	40.3659
MIR196A2	MicroRNA 196a-2	GC12P055309	40.2781
MAP3K7	Mitogen-Activated Protein Kinase Kinase Kinase 7	GC06M090513	40.2701
RSAD2	Radical S-Adenosyl Methionine Domain Containing 2	GC02P006865	40.2326
MIR224	MicroRNA 224	GC0XM151958	40.2102
PLCG1	Phospholipase C Gamma 1	GC20P041136	40.1936
SLC25A13	Solute Carrier Family 25 Member 13	GC07M096120	40.1548
ITGAL	Integrin Subunit Alpha L	GC16P030472	40.1165
IL6R	Interleukin 6 Receptor	GC01P154405	40.0485
NPPB	Natriuretic Peptide B	GC01M011858	40.0253
CXCR1	C-X-C Motif Chemokine Receptor 1	GC02M218162	39.9855
BMP6	Bone Morphogenetic Protein 6	GC06P007726	39.9766
SERPINC1	Serpin Family C Member 1	GC01M174691	39.8824
PPIA	Peptidylprolyl Isomerase A	GC07P044811	39.8776
FLT1	Fms Related Receptor Tyrosine Kinase 1	GC13M028300	39.8484
ATG5	Autophagy Related 5	GC06M106045	39.7957
MIR195	MicroRNA 195	GC17M011669	39.7739
XBP1	X-Box Binding Protein 1	GC22M028794	39.7084
TCF4	Transcription Factor 4	GC18M055222	39.6888
G6PD	Glucose-6-Phosphate Dehydrogenase	GC0XM154568	39.5749
ATP7B	ATPase Copper Transporting Beta	GC13M051930	39.5233
CDH1	Cadherin 1	GC16P068737	39.4805
SPP1	Secreted Phosphoprotein 1	GC04P087975	39.4798
MTUS1	Microtubule Associated Scaffold Protein 1	GC08M017643	39.463
CD14	CD14 Molecule	GC05M140631	39.4547
TRIM22	Tripartite Motif Containing 22	GC11P005689	39.4466
HAMP	Hepcidin Antimicrobial Peptide	GC19P076073	39.4302
ITGB1	Integrin Subunit Beta 1	GC10M033922	39.4157
HSPA4	Heat Shock Protein Family A (Hsp70) Member 4	GC05P133054	39.3939
ERBB2	Erb-B2 Receptor Tyrosine Kinase 2	GC17P039687	39.3735
SMAD4	SMAD Family Member 4	GC18P051028	39.3555
MADCAM1	Mucosal Vascular Addressin Cell Adhesion Molecule 1	GC19P004016	39.3403
MIR181B1	MicroRNA 181b-1	GC01M198858	39.3098
FCGR3A	Fc Gamma Receptor IIIa	GC01M161541	39.2676
SELL	Selectin L	GC01M169690	39.0772
CPT1A	Carnitine Palmitoyltransferase 1A	GC11M068754	38.9763
UGT1A6	UDP Glucuronosyltransferase Family 1 Member A6	GC02P233691	38.8443
GUSB	Glucuronidase Beta	GC07M065960	38.8364
SIRT1	Sirtuin 1	GC10P067884	38.7554
LYN	LYN Proto-Oncogene, Src Family Tyrosine Kinase	GC08P055879	38.7327
CPD	Carboxypeptidase D	GC17P030378	38.7317
KIR3DL1	Killer Cell Immunoglobulin Like Receptor, Three Ig Domains And Long Cytoplasmic Tail 1	GC19P076847	38.7285
BRCA2	BRCA2 DNA Repair Associated	GC13P032315	38.6917
MIR23B	MicroRNA 23b	GC09P095085	38.6299
VIM	Vimentin	GC10P017227	38.6075
CASP10	Caspase 10	GC02P201182	38.6023
MUC4	Mucin 4, Cell Surface Associated	GC03M195746	38.5836
LTA	Lymphotoxin Alpha	GC06P096098	38.5758
MMP1	Matrix Metallopeptidase 1	GC11M104437	38.5677
TRAF2	TNF Receptor Associated Factor 2	GC09P136881	38.4975
HSPB1	Heat Shock Protein Family B (Small) Member 1	GC07P076302	38.4851
DRD4	Dopamine Receptor D4	GC11P002251	38.461
MRC1	Mannose Receptor C-Type 1	GC10P017809	38.3839
UROD	Uroporphyrinogen Decarboxylase	GC01P045515	38.3734
IL3	Interleukin 3	GC05P132060	38.3614
LCK	LCK Proto-Oncogene, Src Family Tyrosine Kinase	GC01P032251	38.3193
FCGR2B	Fc Gamma Receptor IIb	GC01P161876	38.303
HSPA1A	Heat Shock Protein Family A (Hsp70) Member 1A	GC06P096117	38.2522
S100B	S100 Calcium Binding Protein B	GC21M051697	38.2471
ETS1	ETS Proto-Oncogene 1, Transcription Factor	GC11M128458	38.2382
UGT1A4	UDP Glucuronosyltransferase Family 1 Member A4	GC02P233718	38.213
CYP2C9	Cytochrome P450 Family 2 Subfamily C Member 9	GC10P094938	38.1453
AKT2	AKT Serine/Threonine Kinase 2	GC19M040230	38.1447
MIR93	MicroRNA 93	GC07M103442	38.1218
F13B	Coagulation Factor XIII B Chain	GC01M197008	38.0327
PRKCE	Protein Kinase C Epsilon	GC02P045651	38.0058
CDC27	Cell Division Cycle 27	GC17M047117	37.9358
KRT19	Keratin 19	GC17M041523	37.9056
TNFRSF13B	TNF Receptor Superfamily Member 13B	GC17M016929	37.903
ARID2	AT-Rich Interaction Domain 2	GC12P045729	37.8643
KLRK1	Killer Cell Lectin Like Receptor K1	GC12M023372	37.7611
IFITM2	Interferon Induced Transmembrane Protein 2	GC11P000300	37.7153
SLC3A2	Solute Carrier Family 3 Member 2	GC11P062856	37.7055
ACE	Angiotensin I Converting Enzyme	GC17P063477	37.6542
SLCO1B3	Solute Carrier Organic Anion Transporter Family Member 1B3	GC12P020810	37.4225
ANXA5	Annexin A5	GC04M121667	37.3478
CP	Ceruloplasmin	GC03M149162	37.3422
MAOB	Monoamine Oxidase B	GC0XM043766	37.3391
CRLF1	Cytokine Receptor Like Factor 1	GC19M018572	37.3202
C4A	Complement C4A (Rodgers Blood Group)	GC06P096121	37.2781
LIPE	Lipase E, Hormone Sensitive Type	GC19M042401	37.26
PGR	Progesterone Receptor	GC11M103796	37.2254
CASP1	Caspase 1	GC11M105025	37.2161
PPIG	Peptidylprolyl Isomerase G	GC02P169584	37.1701
PML	PML Nuclear Body Scaffold	GC15P073994	37.1619
MIR24-2	MicroRNA 24-2	GC19M014848	37.1243
IDO1	Indoleamine 2,3-Dioxygenase 1	GC08P039891	37.1167
CDKN1B	Cyclin Dependent Kinase Inhibitor 1B	GC12P025212	37.0902
DPP4	Dipeptidyl Peptidase 4	GC02M161992	37.0837
ALK	ALK Receptor Tyrosine Kinase	GC02M029190	37.0657
PRKCZ	Protein Kinase C Zeta	GC01P004707	37.0486
CD8A	CD8a Molecule	GC02M086784	37.0451
CEBPB	CCAAT Enhancer Binding Protein Beta	GC20P050190	36.9861
MAP2K1	Mitogen-Activated Protein Kinase Kinase 1	GC15P066386	36.9853
MIR145	MicroRNA 145	GC05P149430	36.9135
FYN	FYN Proto-Oncogene, Src Family Tyrosine Kinase	GC06M111660	36.9019
PKD2	Polycystin 2, Transient Receptor Potential Cation Channel	GC04P088007	36.9007
TXN	Thioredoxin	GC09M110243	36.8734
UGT1A3	UDP Glucuronosyltransferase Family 1 Member A3	GC02P233729	36.8216
PTK2B	Protein Tyrosine Kinase 2 Beta	GC08P027311	36.7943
GCK	Glucokinase	GC07M044655	36.7821
CAT	Catalase	GC11P034460	36.7626
CD3D	CD3 Delta Subunit Of T-Cell Receptor Complex	GC11M118338	36.7242
LDHB	Lactate Dehydrogenase B	GC12M021635	36.7063
ICOSLG	Inducible T Cell Costimulator Ligand	GC21M044222	36.6817
CD247	CD247 Molecule	GC01M167399	36.6693
AIRE	Autoimmune Regulator	GC21P044285	36.5765
TSC2	TSC Complex Subunit 2	GC16P014467	36.4992
VAV1	Vav Guanine Nucleotide Exchange Factor 1	GC19P006772	36.4596
MICA	MHC Class I Polypeptide-Related Sequence A	GC06P031399	36.4444
HSPD1	Heat Shock Protein Family D (Hsp60) Member 1	GC02M197486	36.4268
IGHE	Immunoglobulin Heavy Constant Epsilon	GC14M113831	36.4176
IL12B	Interleukin 12B	GC05M159314	36.3926
BID	BH3 Interacting Domain Death Agonist	GC22M017734	36.3797
SOD2	Superoxide Dismutase 2	GC06M159669	36.3764
LDHA	Lactate Dehydrogenase A	GC11P018394	36.2922
STAT5A	Signal Transducer And Activator Of Transcription 5A	GC17P042287	36.2504
CCN2	Cellular Communication Network Factor 2	GC06M131948	36.2387
MIR127	MicroRNA 127	GC14P111052	36.231
VHL	Von Hippel-Lindau Tumor Suppressor	GC03P013997	36.194
UNC93B1	Unc-93 Homolog B1, TLR Signaling Regulator	GC11M067991	36.1839
PSMB9	Proteasome 20S Subunit Beta 9	GC06P096131	36.1459
HADHA	Hydroxyacyl-CoA Dehydrogenase Trifunctional Multienzyme Complex Subunit Alpha	GC02M026190	36.1157
SQSTM1	Sequestosome 1	GC05P179806	36.0971
VIPR1	Vasoactive Intestinal Peptide Receptor 1	GC03P042490	36.0954
CLDN1	Claudin 1	GC03M190305	36.0775
APOBEC3F	Apolipoprotein B MRNA Editing Enzyme Catalytic Subunit 3F	GC22P039040	36.0368
UGT1A10	UDP Glucuronosyltransferase Family 1 Member A10	GC02P233636	36.0252
IL1RN	Interleukin 1 Receptor Antagonist	GC02P124515	36.0159
MSH3	MutS Homolog 3	GC05P080654	35.9774
IGH	Immunoglobulin Heavy Locus	GC14M113830	35.9523
TNFRSF8	TNF Receptor Superfamily Member 8	GC01P012063	35.8937
SON	SON DNA And RNA Binding Protein	GC21P033542	35.8314
FCGR2A	Fc Gamma Receptor IIa	GC01P161505	35.7027
ENG	Endoglin	GC09M127815	35.6853
RFXANK	Regulatory Factor X Associated Ankyrin Containing Protein	GC19P019192	35.6839
ABCC2	ATP Binding Cassette Subfamily C Member 2	GC10P099782	35.6525
IL12A	Interleukin 12A	GC03P159988	35.648
PTK2	Protein Tyrosine Kinase 2	GC08M140657	35.6254
DDIT3	DNA Damage Inducible Transcript 3	GC12M057516	35.6099
SSB	Small RNA Binding Exonuclease Protection Factor La	GC02P169791	35.5978
MAPK10	Mitogen-Activated Protein Kinase 10	GC04M085990	35.5677
FCER2	Fc Epsilon Receptor II	GC19M007767	35.5576
STING1	Stimulator Of Interferon Response CGAMP Interactor 1	GC05M139476	35.5535
CD70	CD70 Molecule	GC19M007780	35.4895
MAP3K14	Mitogen-Activated Protein Kinase Kinase Kinase 14	GC17M045263	35.3927
RFX5	Regulatory Factor X5	GC01M151340	35.3743
SH2B3	SH2B Adaptor Protein 3	GC12P111405	35.3075
PDGFRL	Platelet Derived Growth Factor Receptor Like	GC08P017576	35.2812
HBB	Hemoglobin Subunit Beta	GC11M007105	35.2554
MED15	Mediator Complex Subunit 15	GC22P046792	35.2251
KDR	Kinase Insert Domain Receptor	GC04M055078	35.2167
TNFRSF1B	TNF Receptor Superfamily Member 1B	GC01P012331	35.1735
IRF4	Interferon Regulatory Factor 4	GC06P000391	35.1485
MIR191	MicroRNA 191	GC03M051845	35.0809
IRS1	Insulin Receptor Substrate 1	GC02M226731	35.0783
MIR25	MicroRNA 25	GC07M100093	35.0617
APBB1	Amyloid Beta Precursor Protein Binding Family B Member 1	GC11M007182	35.0411
FN1	Fibronectin 1	GC02M215360	35.0294
APOBEC3B	Apolipoprotein B MRNA Editing Enzyme Catalytic Subunit 3B	GC22P038982	34.9323
TF	Transferrin	GC03P135432	34.9133
ALOX5	Arachidonate 5-Lipoxygenase	GC10P045374	34.9084
ABCB7	ATP Binding Cassette Subfamily B Member 7	GC0XM075053	34.8951
ANK2	Ankyrin 2	GC04P112713	34.8233
CXCL9	C-X-C Motif Chemokine Ligand 9	GC04M076001	34.7629
PLA2G6	Phospholipase A2 Group VI	GC22M065347	34.7491
CYP2C19	Cytochrome P450 Family 2 Subfamily C Member 19	GC10P094762	34.7429
EZH2	Enhancer Of Zeste 2 Polycomb Repressive Complex 2 Subunit	GC07M148807	34.7207
RHOA	Ras Homolog Family Member A	GC03M049359	34.5808
CTPS1	CTP Synthase 1	GC01P040979	34.5375
CXCL13	C-X-C Motif Chemokine Ligand 13	GC04P077511	34.5174
CCNB1	Cyclin B1	GC05P069167	34.5057
SLC2A2	Solute Carrier Family 2 Member 2	GC03M170996	34.4908
RASSF1	Ras Association Domain Family Member 1	GC03M050329	34.4869
CSTB	Cystatin B	GC21M043772	34.463
DSPP	Dentin Sialophosphoprotein	GC04P087608	34.4268
SLAMF1	Signaling Lymphocytic Activation Molecule Family Member 1	GC01M160608	34.4256
BAK1	BCL2 Antagonist/Killer 1	GC06M033572	34.4046
NCF2	Neutrophil Cytosolic Factor 2	GC01M184289	34.3862
NOTCH2	Notch Receptor 2	GC01M119911	34.3838
OCLN	Occludin	GC05P069492	34.3119
JAG1	Jagged Canonical Notch Ligand 1	GC20M010637	34.2552
CHKA	Choline Kinase Alpha	GC11M068052	34.2256
POLG2	DNA Polymerase Gamma 2, Accessory Subunit	GC17M064477	34.2163
INPP5E	Inositol Polyphosphate-5-Phosphatase E	GC09M136428	34.2077
NR1H2	Nuclear Receptor Subfamily 1 Group H Member 2	GC19P050329	34.1799
SVIL	Supervillin	GC10M033854	34.175
LMBRD1	LMBR1 Domain Containing 1	GC06M075457	34.1433
IL12RB1	Interleukin 12 Receptor Subunit Beta 1	GC19M018058	34.1273
CDKN2B	Cyclin Dependent Kinase Inhibitor 2B	GC09M022002	34.1243
MIR15A	MicroRNA 15a	GC13M050049	34.0921
DNMT1	DNA Methyltransferase 1	GC19M010133	34.0722
EGR1	Early Growth Response 1	GC05P138465	34.0662
TAT	Tyrosine Aminotransferase	GC16M071565	34.0593
KMT2A	Lysine Methyltransferase 2A	GC11P118436	34.031
EDNRB	Endothelin Receptor Type B	GC13M077895	34.0294
IGHM	Immunoglobulin Heavy Constant Mu	GC14M113841	34.0268
STAT6	Signal Transducer And Activator Of Transcription 6	GC12M057095	33.9536
ISG20	Interferon Stimulated Exonuclease Gene 20	GC15P088635	33.9509
CCNA2	Cyclin A2	GC04M121816	33.9312
PPIB	Peptidylprolyl Isomerase B	GC15M064155	33.9311
CD22	CD22 Molecule	GC19P035319	33.9285
RELB	RELB Proto-Oncogene, NF-KB Subunit	GC19P076404	33.847
FOXO1	Forkhead Box O1	GC13M040555	33.8468
BIRC2	Baculoviral IAP Repeat Containing 2	GC11P102347	33.7653
BAD	BCL2 Associated Agonist Of Cell Death	GC11M102477	33.6939
IGF1R	Insulin Like Growth Factor 1 Receptor	GC15P098648	33.6849
IRAK1	Interleukin 1 Receptor Associated Kinase 1	GC0XM154010	33.6773
CXCR5	C-X-C Motif Chemokine Receptor 5	GC11P118928	33.6668
PLAU	Plasminogen Activator, Urokinase	GC10P073909	33.6209
PRKCQ	Protein Kinase C Theta	GC10M006626	33.6177
PPARGC1A	PPARG Coactivator 1 Alpha	GC04M023755	33.5908
NR1I2	Nuclear Receptor Subfamily 1 Group I Member 2	GC03P119780	33.589
EIF2S1	Eukaryotic Translation Initiation Factor 2 Subunit Alpha	GC14P067359	33.5841
BCL2L11	BCL2 Like 11	GC02P111119	33.564
STK11	Serine/Threonine Kinase 11	GC19P001177	33.5224
TRAF1	TNF Receptor Associated Factor 1	GC09M120902	33.5218
CLU	Clusterin	GC08M027596	33.4498
E2F1	E2F Transcription Factor 1	GC20M033675	33.4349
IFIT1	Interferon Induced Protein With Tetratricopeptide Repeats 1	GC10P095623	33.413
LRBA	LPS Responsive Beige-Like Anchor Protein	GC04M150264	33.4075
CD34	CD34 Molecule	GC01M207880	33.3931
IL21R	Interleukin 21 Receptor	GC16P043589	33.3778
CCDC85B	Coiled-Coil Domain Containing 85B	GC11P065890	33.3771
CLDN6	Claudin 6	GC16M003014	33.3654
FOXP1	Forkhead Box P1	GC03M070954	33.3133
GSK3B	Glycogen Synthase Kinase 3 Beta	GC03M119821	33.3096
PNKD	PNKD Metallo-Beta-Lactamase Domain Containing	GC02P218270	33.281
G6PC1	Glucose-6-Phosphatase Catalytic Subunit 1	GC17P067910	33.2371
AIFM1	Apoptosis Inducing Factor Mitochondria Associated 1	GC0XM130129	33.2265
HLA-DPA1	Major Histocompatibility Complex, Class II, DP Alpha 1	GC06M033064	33.1832
SELE	Selectin E	GC01M169722	33.1677
TAOK2	TAO Kinase 2	GC16P043812	33.1379
MIR181C	MicroRNA 181c	GC19P015116	33.1212
LEPR	Leptin Receptor	GC01P065421	33.1094
IL1R1	Interleukin 1 Receptor Type 1	GC02P102136	33.0695
MPL	MPL Proto-Oncogene, Thrombopoietin Receptor	GC01P043337	33.0461
CSF1	Colony Stimulating Factor 1	GC01P109911	33.0386
SAMHD1	SAM And HD Domain Containing Deoxynucleoside Triphosphate Triphosphohydrolase 1	GC20M036890	32.939
EIF2AK3	Eukaryotic Translation Initiation Factor 2 Alpha Kinase 3	GC02M088556	32.9074
RNF31	Ring Finger Protein 31	GC14P024146	32.8573
SLC10A2	Solute Carrier Family 10 Member 2	GC13M103043	32.8516
PRKD1	Protein Kinase D1	GC14M029576	32.8312
VAPB	VAMP Associated Protein B And C	GC20P058389	32.8033
TBX21	T-Box Transcription Factor 21	GC17P047733	32.7633
ACE2	Angiotensin Converting Enzyme 2	GC0XM015494	32.7508
ATXN1	Ataxin 1	GC06M016299	32.746
CFTR	CF Transmembrane Conductance Regulator	GC07P117287	32.647
EPAS1	Endothelial PAS Domain Protein 1	GC02P046293	32.6199
UGT1A5	UDP Glucuronosyltransferase Family 1 Member A5	GC02P233712	32.6156
ARSB	Arylsulfatase B	GC05M078777	32.5821
PCSK9	Proprotein Convertase Subtilisin/Kexin Type 9	GC01P055039	32.5484
TWIST1	Twist Family BHLH Transcription Factor 1	GC07M019020	32.5111
NEU1	Neuraminidase 1	GC06M031857	32.4928
MIR181B2	MicroRNA 181b-2	GC09P124693	32.4857
APOBEC3C	Apolipoprotein B MRNA Editing Enzyme Catalytic Subunit 3C	GC22P039014	32.4584
SMG1	SMG1 Nonsense Mediated MRNA Decay Associated PI3K Related Kinase	GC16M019525	32.4484
HDAC1	Histone Deacetylase 1	GC01P032292	32.416
KARS1	Lysyl-TRNA Synthetase 1	GC16M075830	32.3201
CFH	Complement Factor H	GC01P196621	32.3181
MMP3	Matrix Metallopeptidase 3	GC11M102835	32.3059
CEP290	Centrosomal Protein 290	GC12M088049	32.3039
CD38	CD38 Molecule	GC04P019720	32.3037
SMAD2	SMAD Family Member 2	GC18M047809	32.2933
MIF	Macrophage Migration Inhibitory Factor	GC22P023894	32.2439
CYP3A5	Cytochrome P450 Family 3 Subfamily A Member 5	GC07M099648	32.2368
GOLM1	Golgi Membrane Protein 1	GC09M086026	32.2294
PLA2G4A	Phospholipase A2 Group IVA	GC01P186798	32.2136
TGFA	Transforming Growth Factor Alpha	GC02M070447	32.2006
CYP2A6	Cytochrome P450 Family 2 Subfamily A Member 6	GC19M040843	32.1947
OAS1	2'-5'-Oligoadenylate Synthetase 1	GC12P112948	32.1435
PDGFRA	Platelet Derived Growth Factor Receptor Alpha	GC04P054229	32.1419
CASP7	Caspase 7	GC10P113679	32.1282
PTPN22	Protein Tyrosine Phosphatase Non-Receptor Type 22	GC01M113813	32.118
SREBF1	Sterol Regulatory Element Binding Transcription Factor 1	GC17M017810	32.0987
CCNT1	Cyclin T1	GC12M048688	32.07
PRKDC	Protein Kinase, DNA-Activated, Catalytic Subunit	GC08M047773	32.0565
ALDH2	Aldehyde Dehydrogenase 2 Family Member	GC12P111766	32.0548
ZNRF3	Zinc And Ring Finger 3	GC22P028883	32.0328
PRKN	Parkin RBR E3 Ubiquitin Protein Ligase	GC06M161348	31.9933
CBL	Cbl Proto-Oncogene	GC11P119206	31.99
IFI44	Interferon Induced Protein 44	GC01P078649	31.9729
HMBS	Hydroxymethylbilane Synthase	GC11P119084	31.9576
IRAK4	Interleukin 1 Receptor Associated Kinase 4	GC12P043758	31.9531
CDK9	Cyclin Dependent Kinase 9	GC09P128145	31.953
RRM2B	Ribonucleotide Reductase Regulatory TP53 Inducible Subunit M2B	GC08M102204	31.9207
AQP7	Aquaporin 7	GC09M033384	31.9158
SP140	SP140 Nuclear Body Protein	GC02P230203	31.9157
HLF	HLF Transcription Factor, PAR BZIP Family Member	GC17P055264	31.9153
FGL2	Fibrinogen Like 2	GC07M077193	31.9105
AHR	Aryl Hydrocarbon Receptor	GC07P016916	31.8484
HP	Haptoglobin	GC16P072590	31.8199
ABCC3	ATP Binding Cassette Subfamily C Member 3	GC17P050634	31.745
ELANE	Elastase, Neutrophil Expressed	GC19P004053	31.7078
RAC2	Rac Family Small GTPase 2	GC22M063703	31.6171
NQO1	NAD(P)H Quinone Dehydrogenase 1	GC16M069706	31.5869
CR1	Complement C3b/C4b Receptor 1 (Knops Blood Group)	GC01P207496	31.5578
BECN1	Beclin 1	GC17M042810	31.5409
HMGCR	3-Hydroxy-3-Methylglutaryl-CoA Reductase	GC05P075336	31.511
LIPA	Lipase A, Lysosomal Acid Type	GC10M089213	31.5074
ERCC1	ERCC Excision Repair 1, Endonuclease Non-Catalytic Subunit	GC19M073731	31.5018
THBD	Thrombomodulin	GC20M023026	31.5001
MME	Membrane Metalloendopeptidase	GC03P155024	31.3893
FANCB	FA Complementation Group B	GC0XM014690	31.3801
PRDM1	PR/SET Domain 1	GC06P105993	31.3709
SPIB	Spi-B Transcription Factor	GC19P050418	31.3343
IRF8	Interferon Regulatory Factor 8	GC16P085898	31.2647
PRKCI	Protein Kinase C Iota	GC03P170222	31.2249
CALM1	Calmodulin 1	GC14P090396	31.1882
LGALS9	Galectin 9	GC17P027629	31.1566
CLDN9	Claudin 9	GC16P003012	31.1361
IGF2	Insulin Like Growth Factor 2	GC11M004920	31.1268
FOXA2	Forkhead Box A2	GC20M022581	31.0902
APOC3	Apolipoprotein C3	GC11P116829	31.0717
CD69	CD69 Molecule	GC12M023365	31.0446
FASN	Fatty Acid Synthase	GC17M082078	31.0321
PINK1	PTEN Induced Kinase 1	GC01P020634	31.0314
AGK	Acylglycerol Kinase	GC07P141551	31.02
CDC25C	Cell Division Cycle 25C	GC05M138285	31.0107
NCAM1	Neural Cell Adhesion Molecule 1	GC11P112961	30.9882
SKIC2	SKI2 Subunit Of Superkiller Complex	GC06P099905	30.9811
UBXN11	UBX Domain Protein 11	GC01M026281	30.9795
CCND2	Cyclin D2	GC12P024766	30.9724
GYPA	Glycophorin A (MNS Blood Group)	GC04M144109	30.9502
CISH	Cytokine Inducible SH2 Containing Protein	GC03M052050	30.9409
RFXAP	Regulatory Factor X Associated Protein	GC13P036819	30.9235
BCL3	BCL3 Transcription Coactivator	GC19P044747	30.9099
CD3E	CD3 Epsilon Subunit Of T-Cell Receptor Complex	GC11P118304	30.9057
CBS	Cystathionine Beta-Synthase	GC21M043053	30.8999
SST	Somatostatin	GC03M187668	30.8809
NRAS	NRAS Proto-Oncogene, GTPase	GC01M114704	30.8773
IGFBP3	Insulin Like Growth Factor Binding Protein 3	GC07M045912	30.872
CCR2	C-C Motif Chemokine Receptor 2	GC03P047824	30.8335
ANPEP	Alanyl Aminopeptidase, Membrane	GC15M089784	30.8215
NRG2	Neuregulin 2	GC05M139810	30.8185
STAT5B	Signal Transducer And Activator Of Transcription 5B	GC17M042199	30.8112
ITGB2	Integrin Subunit Beta 2	GC21M044885	30.7896
TYMP	Thymidine Phosphorylase	GC22M050525	30.7609
TTR	Transthyretin	GC18P031557	30.7177
C3	Complement C3	GC19M006677	30.6658
HADH	Hydroxyacyl-CoA Dehydrogenase	GC04P107989	30.6643
CPOX	Coproporphyrinogen Oxidase	GC03M098576	30.6587
ITGAV	Integrin Subunit Alpha V	GC02P186589	30.6474
CCL20	C-C Motif Chemokine Ligand 20	GC02P227846	30.6317
AAK1	AP2 Associated Kinase 1	GC02M069459	30.6237
ABCC8	ATP Binding Cassette Subfamily C Member 8	GC11M017392	30.612
NFATC1	Nuclear Factor Of Activated T Cells 1	GC18P079395	30.6048
TUBA3D	Tubulin Alpha 3d	GC02P138229	30.5902
TGFBI	Transforming Growth Factor Beta Induced	GC05P136027	30.5766
ROCK1	Rho Associated Coiled-Coil Containing Protein Kinase 1	GC18M020946	30.5748
NAT2	N-Acetyltransferase 2	GC08P018391	30.5054
GAPDH	Glyceraldehyde-3-Phosphate Dehydrogenase	GC12P024813	30.4907
NR0B2	Nuclear Receptor Subfamily 0 Group B Member 2	GC01M028263	30.4841
HADHB	Hydroxyacyl-CoA Dehydrogenase Trifunctional Multienzyme Complex Subunit Beta	GC02P026243	30.4738
HLA-DRA	Major Histocompatibility Complex, Class II, DR Alpha	GC06P032439	30.4462
IL11	Interleukin 11	GC19M055364	30.4423
IL6ST	Interleukin 6 Cytokine Family Signal Transducer	GC05M055935	30.4001
PTPA	Protein Phosphatase 2 Phosphatase Activator	GC09P129427	30.3365
PRKCH	Protein Kinase C Eta	GC14P061187	30.2941
CBLB	Cbl Proto-Oncogene B	GC03M105655	30.2782
ANGPT2	Angiopoietin 2	GC08M006499	30.2738
TLR8	Toll Like Receptor 8	GC0XP012924	30.2714
CXCR2	C-X-C Motif Chemokine Receptor 2	GC02P218125	30.2691
ITIH4	Inter-Alpha-Trypsin Inhibitor Heavy Chain 4	GC03M052812	30.2155
CETP	Cholesteryl Ester Transfer Protein	GC16P056961	30.1448
HOTAIR	HOX Transcript Antisense RNA	GC12M053962	30.0902
MAPT	Microtubule Associated Protein Tau	GC17P045894	30.0841
PHKG2	Phosphorylase Kinase Catalytic Subunit Gamma 2	GC16P043885	30.0521
TGIF1	TGFB Induced Factor Homeobox 1	GC18P003411	30.0294
APP	Amyloid Beta Precursor Protein	GC21M025880	30.0238
RXRA	Retinoid X Receptor Alpha	GC09P134317	30.0199
ABCG2	ATP Binding Cassette Subfamily G Member 2 (Junior Blood Group)	GC04M088090	30.0048
FURIN	Furin, Paired Basic Amino Acid Cleaving Enzyme	GC15P090868	30.0041
USF3	Upstream Transcription Factor Family Member 3	GC03M113649	29.98
HJV	Hemojuvelin BMP Co-Receptor	GC01M147759	29.979
PDE4DIP	Phosphodiesterase 4D Interacting Protein	GC01P148808	29.9683
PNPLA2	Patatin Like Phospholipase Domain Containing 2	GC11P002261	29.9197
ACVRL1	Activin A Receptor Like Type 1	GC12P051906	29.878
CDK6	Cyclin Dependent Kinase 6	GC07M092604	29.8325
FLT3	Fms Related Receptor Tyrosine Kinase 3	GC13M028003	29.8042
PLK1	Polo Like Kinase 1	GC16P024836	29.7974
TYMS	Thymidylate Synthetase	GC18P000657	29.7856
HELLS	Helicase, Lymphoid Specific	GC10P095717	29.772
POLR2L	RNA Polymerase II, I And III Subunit L	GC11M004830	29.7652
APOBEC1	Apolipoprotein B MRNA Editing Enzyme Catalytic Subunit 1	GC12M007649	29.7281
ERCC2	ERCC Excision Repair 2, TFIIH Core Complex Helicase Subunit	GC19M045349	29.7195
TNFRSF11B	TNF Receptor Superfamily Member 11b	GC08M118923	29.7108
GP1BA	Glycoprotein Ib Platelet Subunit Alpha	GC17P004932	29.6848
FAH	Fumarylacetoacetate Hydrolase	GC15P080152	29.6821
RPS6KB1	Ribosomal Protein S6 Kinase B1	GC17P059893	29.6585
GBA1	Glucosylceramidase Beta 1	GC01M155424	29.6541
MSN	Moesin	GC0XP065588	29.6371
DCLRE1C	DNA Cross-Link Repair 1C	GC10M014897	29.6159
DRD2	Dopamine Receptor D2	GC11M113409	29.5807
GLI1	GLI Family Zinc Finger 1	GC12P057743	29.5516
MIR16-1	MicroRNA 16-1	GC13M050048	29.5497
PLG	Plasminogen	GC06P160702	29.5347
GABRE	Gamma-Aminobutyric Acid Type A Receptor Subunit Epsilon	GC0XM151955	29.5229
SHC1	SHC Adaptor Protein 1	GC01M154962	29.5226
PBX1	PBX Homeobox 1	GC01P164524	29.5153
PDGFRB	Platelet Derived Growth Factor Receptor Beta	GC05M150113	29.4993
CCR1	C-C Motif Chemokine Receptor 1	GC03M046218	29.4954
RIPK3	Receptor Interacting Serine/Threonine Kinase 3	GC14M024336	29.4647
GABBR1	Gamma-Aminobutyric Acid Type B Receptor Subunit 1	GC06M029555	29.4438
TG	Thyroglobulin	GC08P132866	29.4415
DOCK8	Dedicator Of Cytokinesis 8	GC09P000214	29.4303
SLC27A6	Solute Carrier Family 27 Member 6	GC05P128538	29.4269
SDHB	Succinate Dehydrogenase Complex Iron Sulfur Subunit B	GC01M018419	29.4156
PLAUR	Plasminogen Activator, Urokinase Receptor	GC19M043646	29.4067
SMARCB1	SWI/SNF Related, Matrix Associated, Actin Dependent Regulator Of Chromatin, Subfamily B, Member 1	GC22P023786	29.3292
SLC40A1	Solute Carrier Family 40 Member 1	GC02M189560	29.2852
SETD2	SET Domain Containing 2, Histone Lysine Methyltransferase	GC03M047033	29.2743
CSNK2A1	Casein Kinase 2 Alpha 1	GC20M000472	29.2543
F10	Coagulation Factor X	GC13P113122	29.2522
ALPP	Alkaline Phosphatase, Placental	GC02P232378	29.2325
UGT1A	UDP Glucuronosyltransferase Family 1 Member A Complex Locus	GC02P233592	29.2228
SERPINB3	Serpin Family B Member 3	GC18M063655	29.1971
GCH1	GTP Cyclohydrolase 1	GC14M054842	29.1441
VTN	Vitronectin	GC17M053597	29.1157
ROCK2	Rho Associated Coiled-Coil Containing Protein Kinase 2	GC02M011341	29.0569
ITGA4	Integrin Subunit Alpha 4	GC02P181456	29.007
SLC9A5	Solute Carrier Family 9 Member A5	GC16P067291	28.9246
P4HB	Prolyl 4-Hydroxylase Subunit Beta	GC17M081843	28.9158
CCKBR	Cholecystokinin B Receptor	GC11P006259	28.9063
LTF	Lactotransferrin	GC03M046435	28.8344
NUP214	Nucleoporin 214	GC09P131125	28.8187
RUNX1	RUNX Family Transcription Factor 1	GC21M034787	28.8146
MZT2A	Mitotic Spindle Organizing Protein 2A	GC02M131464	28.8099
XRCC1	X-Ray Repair Cross Complementing 1	GC19M043543	28.7042
CYP7A1	Cytochrome P450 Family 7 Subfamily A Member 1	GC08M058476	28.6927
CTSL	Cathepsin L	GC09P087725	28.6817
GSTT1	Glutathione S-Transferase Theta 1	GC22Mi00270	28.6651
HM13	Histocompatibility Minor 13	GC20P031514	28.6612
ADRB2	Adrenoceptor Beta 2	GC05P148825	28.6551
MAT1A	Methionine Adenosyltransferase 1A	GC10M080271	28.6196
BCL11A	BCL11 Transcription Factor A	GC02M060451	28.6034
KITLG	KIT Ligand	GC12M088492	28.5932
HSP90B1	Heat Shock Protein 90 Beta Family Member 1	GC12P103930	28.5857
CXADR	CXADR Ig-Like Cell Adhesion Molecule	GC21P017513	28.5201
CREB3	CAMP Responsive Element Binding Protein 3	GC09P050009	28.4785
BDNF	Brain Derived Neurotrophic Factor	GC11M027654	28.4246
AXL	AXL Receptor Tyrosine Kinase	GC19P041219	28.4232
MIR126	MicroRNA 126	GC09P136670	28.4092
CD5	CD5 Molecule	GC11P061118	28.3935
MUC1	Mucin 1, Cell Surface Associated	GC01M155185	28.3565
BCS1L	BCS1 Homolog, Ubiquinol-Cytochrome C Reductase Complex Chaperone	GC02P218658	28.3488
TPO	Thyroid Peroxidase	GC02P001374	28.3469
EZR	Ezrin	GC06M158765	28.3367
SEMA4D	Semaphorin 4D	GC09M089360	28.3128
MT-CO1	Mitochondrially Encoded Cytochrome C Oxidase I	GCMTP005906	28.2747
SLC4A1	Solute Carrier Family 4 Member 1 (Diego Blood Group)	GC17M054355	28.2591
TEK	TEK Receptor Tyrosine Kinase	GC09P027109	28.2528
CCR3	C-C Motif Chemokine Receptor 3	GC03P047816	28.2526
SLC16A1	Solute Carrier Family 16 Member 1	GC01M113021	28.232
DCDC2	Doublecortin Domain Containing 2	GC06M024171	28.1933
ABCC1	ATP Binding Cassette Subfamily C Member 1	GC16P015949	28.1796
PECAM1	Platelet And Endothelial Cell Adhesion Molecule 1	GC17M064319	28.155
FOXO3	Forkhead Box O3	GC06P108559	28.1458
CDC42	Cell Division Cycle 42	GC01P022052	28.1278
WDR19	WD Repeat Domain 19	GC04P039184	28.1148
EPHA2	EPH Receptor A2	GC01M016124	28.0973
CHEK1	Checkpoint Kinase 1	GC11P125625	28.0876
LOC108663993	Ataxin 1 Repeat Instability Region	GC06P016576	28.0835
LRP5	LDL Receptor Related Protein 5	GC11P068298	28.0827
HDAC9	Histone Deacetylase 9	GC07P018086	28.0432
FLNB	Filamin B	GC03P058008	28.0277
TSG101	Tumor Susceptibility 101	GC11M018468	28.0227
GSR	Glutathione-Disulfide Reductase	GC08M030678	28.009
NEAT1	Nuclear Paraspeckle Assembly Transcript 1	GC11P071405	27.9596
LOC108663996	TATA-Box Binding Protein Repeat Instability Region	GC06P170561	27.9523
POLR2A	RNA Polymerase II Subunit A	GC17P012057	27.9446
PLA2G12B	Phospholipase A2 Group XIIB	GC10M072934	27.9443
TNFRSF9	TNF Receptor Superfamily Member 9	GC01M007915	27.9188
IL22	Interleukin 22	GC12M068248	27.9018
BSG	Basigin (Ok Blood Group)	GC19P000571	27.8939
LIF	LIF Interleukin 6 Family Cytokine	GC22M030240	27.8647
ACADM	Acyl-CoA Dehydrogenase Medium Chain	GC01P075724	27.8423
BGLAP	Bone Gamma-Carboxyglutamate Protein	GC01P156242	27.8131
HLA-DMA	Major Histocompatibility Complex, Class II, DM Alpha	GC06M074998	27.7997
ATF4	Activating Transcription Factor 4	GC22P039519	27.7865
RINT1	RAD50 Interactor 1	GC07P105532	27.7609
TKT	Transketolase	GC03M053224	27.7151
PLSCR1	Phospholipid Scramblase 1	GC03M146515	27.7131
ERVW-1	Endogenous Retrovirus Group W Member 1, Envelope	GC07M092468	27.7048
RARA	Retinoic Acid Receptor Alpha	GC17P040309	27.6732
LOC109504725	Androgen Receptor Repeat Instability Region	GC0XP067546	27.6623
MMP14	Matrix Metallopeptidase 14	GC14P036230	27.6533
DEPDC5	DEP Domain Containing 5, GATOR1 Subcomplex Subunit	GC22P031753	27.6309
CCL19	C-C Motif Chemokine Ligand 19	GC09M034725	27.6121
BSCL2	BSCL2 Lipid Droplet Biogenesis Associated, Seipin	GC11M102413	27.6101
PEMT	Phosphatidylethanolamine N-Methyltransferase	GC17M017605	27.5967
IFT140	Intraflagellar Transport 140	GC16M008563	27.5936
CFI	Complement Factor I	GC04M109732	27.5853
BLK	BLK Proto-Oncogene, Src Family Tyrosine Kinase	GC08P011486	27.5736
IRF5	Interferon Regulatory Factor 5	GC07P128937	27.5728
C4B	Complement C4B (Chido Blood Group)	GC06P032014	27.5462
AKR1D1	Aldo-Keto Reductase Family 1 Member D1	GC07P138014	27.5425
ARG1	Arginase 1	GC06P131473	27.5337
TOP2B	DNA Topoisomerase II Beta	GC03M025598	27.5294
C1QBP	Complement C1q Binding Protein	GC17M005432	27.5068
SLPI	Secretory Leukocyte Peptidase Inhibitor	GC20M045252	27.4986
IL4I1	Interleukin 4 Induced 1	GC19M073915	27.4964
HSPG2	Heparan Sulfate Proteoglycan 2	GC01M021822	27.493
SNCA	Synuclein Alpha	GC04M089724	27.47
AGT	Angiotensinogen	GC01M230690	27.4596
AKT3	AKT Serine/Threonine Kinase 3	GC01M243488	27.4545
CYP7B1	Cytochrome P450 Family 7 Subfamily B Member 1	GC08M064587	27.4185
CALCA	Calcitonin Related Polypeptide Alpha	GC11M014945	27.3726
ASPH	Aspartate Beta-Hydroxylase	GC08M061500	27.3702
SELP	Selectin P	GC01M169558	27.3229
ELOB	Elongin B	GC16M008670	27.3192
MALAT1	Metastasis Associated Lung Adenocarcinoma Transcript 1	GC11P071416	27.2978
BMP2	Bone Morphogenetic Protein 2	GC20P006767	27.2916
RHO	Rhodopsin	GC03P135374	27.2873
ELAVL1	ELAV Like RNA Binding Protein 1	GC19M007958	27.2825
CCN1	Cellular Communication Network Factor 1	GC01P085581	27.2794
LGALS3	Galectin 3	GC14P055124	27.2575
TIA1	TIA1 Cytotoxic Granule Associated RNA Binding Protein	GC02M070209	27.2472
SMAD7	SMAD Family Member 7	GC18M048919	27.2466
CENPB	Centromere Protein B	GC20M003783	27.1877
HEXA	Hexosaminidase Subunit Alpha	GC15M072340	27.1766
PTCH1	Patched 1	GC09M095442	27.1726
MGMT	O-6-Methylguanine-DNA Methyltransferase	GC10P129467	27.1519
URGCP	Upregulator Of Cell Proliferation	GC07M043876	27.1307
TOP1	DNA Topoisomerase I	GC20P041028	27.0892
MBP	Myelin Basic Protein	GC18M076978	27.0792
YY1	YY1 Transcription Factor	GC14P100238	27.0735
ARNT	Aryl Hydrocarbon Receptor Nuclear Translocator	GC01M150809	27.019
TGFBR2	Transforming Growth Factor Beta Receptor 2	GC03P030623	27.0184
ANGPT1	Angiopoietin 1	GC08M107246	27.0166
APOH	Apolipoprotein H	GC17M066212	26.9897
HSPA8	Heat Shock Protein Family A (Hsp70) Member 8	GC11M123057	26.9894
ITGAM	Integrin Subunit Alpha M	GC16P043916	26.984
IFI16	Interferon Gamma Inducible Protein 16	GC01P158969	26.9802
NR4A1	Nuclear Receptor Subfamily 4 Group A Member 1	GC12P052022	26.98
CHEK2	Checkpoint Kinase 2	GC22M028687	26.9452
TFAP2A	Transcription Factor AP-2 Alpha	GC06M010393	26.9294
PNP	Purine Nucleoside Phosphorylase	GC14P035955	26.8949
NAMPT	Nicotinamide Phosphoribosyltransferase	GC07M106248	26.841
S100A9	S100 Calcium Binding Protein A9	GC01P153357	26.8348
FECH	Ferrochelatase	GC18M057544	26.8338
EPHX1	Epoxide Hydrolase 1	GC01P225810	26.8037
DGUOK	Deoxyguanosine Kinase	GC02P073926	26.7983
GNAS	GNAS Complex Locus	GC20P058839	26.7971
LITAF	Lipopolysaccharide Induced TNF Factor	GC16M011547	26.7951
RNASEL	Ribonuclease L	GC01M182573	26.7835
KNG1	Kininogen 1	GC03P186717	26.7745
PRNP	Prion Protein	GC20P004686	26.7718
GFAP	Glial Fibrillary Acidic Protein	GC17M054384	26.7681
RACGAP1	Rac GTPase Activating Protein 1	GC12M050125	26.7419
MIR125A	MicroRNA 125a	GC19P076701	26.7363
MAOA	Monoamine Oxidase A	GC0XP043654	26.7236
IFIT2	Interferon Induced Protein With Tetratricopeptide Repeats 2	GC10P095622	26.7189
PPP2R3A	Protein Phosphatase 2 Regulatory Subunit B''Alpha	GC03P135965	26.6543
PON1	Paraoxonase 1	GC07M095297	26.6195
COL1A1	Collagen Type I Alpha 1 Chain	GC17M054676	26.6167
H2AC18	H2A Clustered Histone 18	GC01M153135	26.6101
ASS1	Argininosuccinate Synthase 1	GC09P130444	26.6099
ITCH	Itchy E3 Ubiquitin Protein Ligase	GC20P034363	26.6019
FGFR1	Fibroblast Growth Factor Receptor 1	GC08M038400	26.5981
GLUL	Glutamate-Ammonia Ligase	GC01M182378	26.579
PRKRA	Protein Activator Of Interferon Induced Protein Kinase EIF2AK2	GC02M178431	26.5658
TNFRSF4	TNF Receptor Superfamily Member 4	GC01M001211	26.544
POU5F1	POU Class 5 Homeobox 1	GC06M074881	26.5398
VAV2	Vav Guanine Nucleotide Exchange Factor 2	GC09M133761	26.4935
TNFRSF14	TNF Receptor Superfamily Member 14	GC01P004726	26.4829
ZMPSTE24	Zinc Metallopeptidase STE24	GC01P040258	26.4674
MPV17	Mitochondrial Inner Membrane Protein MPV17	GC02M027309	26.467
RIPK2	Receptor Interacting Serine/Threonine Kinase 2	GC08P089832	26.4634
UGT2B7	UDP Glucuronosyltransferase Family 2 Member B7	GC04P069051	26.4491
PEBP1	Phosphatidylethanolamine Binding Protein 1	GC12P118135	26.4337
IFIT3	Interferon Induced Protein With Tetratricopeptide Repeats 3	GC10P089327	26.4337
TTC7A	Tetratricopeptide Repeat Domain 7A	GC02P046906	26.4234
CEBPA	CCAAT Enhancer Binding Protein Alpha	GC19M033299	26.4023
STXBP2	Syntaxin Binding Protein 2	GC19P007995	26.3947
DMD	Dystrophin	GC0XM031097	26.3586
IGLL1	Immunoglobulin Lambda Like Polypeptide 1	GC22M023573	26.3539
CCND3	Cyclin D3	GC06M041934	26.3505
MIR148A	MicroRNA 148a	GC07M025950	26.3494
CXCL1	C-X-C Motif Chemokine Ligand 1	GC04P073869	26.3414
CD9	CD9 Molecule	GC12P024781	26.3257
HNRNPA1	Heterogeneous Nuclear Ribonucleoprotein A1	GC12P054280	26.3134
COMT	Catechol-O-Methyltransferase	GC22P019941	26.3106
FGB	Fibrinogen Beta Chain	GC04P154610	26.3009
NPPA	Natriuretic Peptide A	GC01M011846	26.2987
PLCB1	Phospholipase C Beta 1	GC20P008061	26.295
GATA3	GATA Binding Protein 3	GC10P008045	26.2707
HEXB	Hexosaminidase Subunit Beta	GC05P074640	26.2627
TANK	TRAF Family Member Associated NFKB Activator	GC02P161136	26.2448
TP73	Tumor Protein P73	GC01P003652	26.2404
SDC1	Syndecan 1	GC02M020200	26.2378
RPS27A	Ribosomal Protein S27a	GC02P055231	26.2222
LIG4	DNA Ligase 4	GC13M108207	26.2142
IRF9	Interferon Regulatory Factor 9	GC14P024161	26.1958
BTRC	Beta-Transducin Repeat Containing E3 Ubiquitin Protein Ligase	GC10P101354	26.1238
CYB5A	Cytochrome B5 Type A	GC18M074250	26.1147
IL10RA	Interleukin 10 Receptor Subunit Alpha	GC11P117987	26.1079
PLAT	Plasminogen Activator, Tissue Type	GC08M042174	26.0155
SERPINA3	Serpin Family A Member 3	GC14P094612	25.9943
MAP3K5	Mitogen-Activated Protein Kinase Kinase Kinase 5	GC06M136557	25.9787
NEK8	NIMA Related Kinase 8	GC17P028725	25.9741
ALMS1	ALMS1 Centrosome And Basal Body Associated Protein	GC02P073385	25.9453
TIMP2	TIMP Metallopeptidase Inhibitor 2	GC17M078852	25.9052
FANCI	FA Complementation Group I	GC15P089243	25.8965
MIR214	MicroRNA 214	GC01M172234	25.8859
CCK	Cholecystokinin	GC03M042274	25.8805
MAPK9	Mitogen-Activated Protein Kinase 9	GC05M180266	25.8461
TBC1D24	TBC1 Domain Family Member 24	GC16P002475	25.8342
HSP90AB1	Heat Shock Protein 90 Alpha Family Class B Member 1	GC06P044246	25.8231
PLA2G1B	Phospholipase A2 Group IB	GC12M120322	25.7933
GATA2	GATA Binding Protein 2	GC03M128479	25.7775
PPP2R1A	Protein Phosphatase 2 Scaffold Subunit Aalpha	GC19P076715	25.7591
BMI1	BMI1 Proto-Oncogene, Polycomb Ring Finger	GC10P022326	25.7498
RBP4	Retinol Binding Protein 4	GC10M093591	25.7383
NFATC2	Nuclear Factor Of Activated T Cells 2	GC20M051386	25.7274
LCN2	Lipocalin 2	GC09P128149	25.7179
BTLA	B And T Lymphocyte Associated	GC03M112463	25.7152
PPOX	Protoporphyrinogen Oxidase	GC01P161843	25.7031
S100A8	S100 Calcium Binding Protein A8	GC01M153406	25.6983
DGAT1	Diacylglycerol O-Acyltransferase 1	GC08M145798	25.689
RETN	Resistin	GC19P007669	25.6887
PRL	Prolactin	GC06M022287	25.6867
DYNC2H1	Dynein Cytoplasmic 2 Heavy Chain 1	GC11P103109	25.6734
P2RX7	Purinergic Receptor P2X 7	GC12P127389	25.6485
PSMB4	Proteasome 20S Subunit Beta 4	GC01P151399	25.6351
RECK	Reversion Inducing Cysteine Rich Protein With Kazal Motifs	GC09P036036	25.635
IFI6	Interferon Alpha Inducible Protein 6	GC01M027666	25.6311
MIR373	MicroRNA 373	GC19P076812	25.6261
NFKBIB	NFKB Inhibitor Beta	GC19P038899	25.6038
AURKA	Aurora Kinase A	GC20M056370	25.5934
NCF4	Neutrophil Cytosolic Factor 4	GC22P036860	25.5878
NCF1	Neutrophil Cytosolic Factor 1	GC07P077733	25.5618
AGER	Advanced Glycosylation End-Product Specific Receptor	GC06M032180	25.547
CST3	Cystatin C	GC20M023699	25.5262
UNC13D	Unc-13 Homolog D	GC17M075827	25.522
MKS1	MKS Transition Zone Complex Subunit 1	GC17M058205	25.4924
TREX1	Three Prime Repair Exonuclease 1	GC03P050552	25.4858
ATG7	Autophagy Related 7	GC03P014012	25.4686
HYOU1	Hypoxia Up-Regulated 1	GC11M119320	25.4583
NR1H3	Nuclear Receptor Subfamily 1 Group H Member 3	GC11P047248	25.454
ETS2	ETS Proto-Oncogene 2, Transcription Factor	GC21P038805	25.4521
ACTA2	Actin Alpha 2, Smooth Muscle	GC10M088935	25.4461
GLUD1	Glutamate Dehydrogenase 1	GC10M087050	25.4195
RET	Ret Proto-Oncogene	GC10P043271	25.4154
GATA1	GATA Binding Protein 1	GC0XP048786	25.3772
ETV6	ETS Variant Transcription Factor 6	GC12P011649	25.3594
MARS1	Methionyl-TRNA Synthetase 1	GC12P057747	25.3579
NGF	Nerve Growth Factor	GC01M115285	25.349
H2AX	H2A.X Variant Histone	GC11M119333	25.3208
LOC110806263	TERT 5' Regulatory Region	GC05P001294	25.3143
APOBEC3H	Apolipoprotein B MRNA Editing Enzyme Catalytic Subunit 3H	GC22P039097	25.3046
HSF1	Heat Shock Transcription Factor 1	GC08P144291	25.3043
ENO1	Enolase 1	GC01M008861	25.3038
THBS1	Thrombospondin 1	GC15P039581	25.2993
PF4	Platelet Factor 4	GC04M073980	25.2818
YAP1	Yes1 Associated Transcriptional Regulator	GC11P102110	25.2739
SH3KBP1	SH3 Domain Containing Kinase Binding Protein 1	GC0XM019552	25.2612
SMARCA4	SWI/SNF Related, Matrix Associated, Actin Dependent Regulator Of Chromatin, Subfamily A, Member 4	GC19P010932	25.2316
CAMK2G	Calcium/Calmodulin Dependent Protein Kinase II Gamma	GC10M073812	25.2109
IL9	Interleukin 9	GC05M135891	25.2096
RACK1	Receptor For Activated C Kinase 1	GC05M182037	25.1754
MIR152	MicroRNA 152	GC17M048037	25.1629
DAXX	Death Domain Associated Protein	GC06M033318	25.1255
POMC	Proopiomelanocortin	GC02M025160	25.0977
CRAT	Carnitine O-Acetyltransferase	GC09M129094	25.0838
APOBEC3A	Apolipoprotein B MRNA Editing Enzyme Catalytic Subunit 3A	GC22P038952	25.0837
ABCA1	ATP Binding Cassette Subfamily A Member 1	GC09M104781	25.0655
CIDEB	Cell Death Inducing DFFA Like Effector B	GC14M024305	25.0569
UBC	Ubiquitin C	GC12M124911	25.0521
XDH	Xanthine Dehydrogenase	GC02M031334	25.048
DNAJB1	DnaJ Heat Shock Protein Family (Hsp40) Member B1	GC19M014514	25.0441
MX2	MX Dynamin Like GTPase 2	GC21P041361	25.041
ACADVL	Acyl-CoA Dehydrogenase Very Long Chain	GC17P007219	25.0123
PYGL	Glycogen Phosphorylase L	GC14M050857	25.0088
ANXA2	Annexin A2	GC15M060347	25.0041
LIN28B	Lin-28 Homolog B	GC06P104956	24.9952
TFR2	Transferrin Receptor 2	GC07M100620	24.9729
CD3G	CD3 Gamma Subunit Of T-Cell Receptor Complex	GC11P118344	24.951
POU2AF1	POU Class 2 Homeobox Associating Factor 1	GC11M111352	24.9476
ATF6	Activating Transcription Factor 6	GC01P161766	24.9363
MST1	Macrophage Stimulating 1	GC03M049683	24.9321
SOCS2	Suppressor Of Cytokine Signaling 2	GC12P093569	24.9273
NOD2	Nucleotide Binding Oligomerization Domain Containing 2	GC16P050693	24.9061
EDNRA	Endothelin Receptor Type A	GC04P147480	24.8919
TLR5	Toll Like Receptor 5	GC01M223109	24.8696
TPMT	Thiopurine S-Methyltransferase	GC06M018128	24.8521
SLC22A5	Solute Carrier Family 22 Member 5	GC05P132369	24.8359
SPCS1	Signal Peptidase Complex Subunit 1	GC03P053147	24.8323
CD59	CD59 Molecule (CD59 Blood Group)	GC11M033704	24.8295
PKM	Pyruvate Kinase M1/2	GC15M072199	24.8276
TGFB2	Transforming Growth Factor Beta 2	GC01P218345	24.8275
CD58	CD58 Molecule	GC01M116514	24.8146
APOA5	Apolipoprotein A5	GC11M116789	24.8113
IRS2	Insulin Receptor Substrate 2	GC13M109752	24.7917
ITGA2B	Integrin Subunit Alpha 2b	GC17M054363	24.7766
OSM	Oncostatin M	GC22M030262	24.7685
IL18R1	Interleukin 18 Receptor 1	GC02P102311	24.7619
GYS2	Glycogen Synthase 2	GC12M023507	24.7445
PRKCG	Protein Kinase C Gamma	GC19P053879	24.7342
HLA-E	Major Histocompatibility Complex, Class I, E	GC06P096074	24.7226
ZEB1	Zinc Finger E-Box Binding Homeobox 1	GC10P031318	24.7159
HLA-DRB5	Major Histocompatibility Complex, Class II, DR Beta 5	GC06M074970	24.7145
MIR210	MicroRNA 210	GC11M004807	24.713
NMB	Neuromedin B	GC15M084655	24.7101
VPREB1	V-Set Pre-B Cell Surrogate Light Chain 1	GC22P022244	24.6961
GCG	Glucagon	GC02M162142	24.6919
CTSD	Cathepsin D	GC11M001752	24.6842
BACH2	BTB Domain And CNC Homolog 2	GC06M089926	24.6549
SLC11A2	Solute Carrier Family 11 Member 2	GC12M050952	24.654
SLC25A20	Solute Carrier Family 25 Member 20	GC03M048874	24.6491
JUNB	JunB Proto-Oncogene, AP-1 Transcription Factor Subunit	GC19P012791	24.6467
TNFRSF17	TNF Receptor Superfamily Member 17	GC16P011965	24.6128
VCP	Valosin Containing Protein	GC09M035056	24.6047
MLH1	MutL Homolog 1	GC03P036993	24.5981
TSPO	Translocator Protein	GC22P043151	24.561
TERC	Telomerase RNA Component	GC03M169765	24.5596
TRIM5	Tripartite Motif Containing 5	GC11M007138	24.5356
DNAJB11	DnaJ Heat Shock Protein Family (Hsp40) Member B11	GC03P186567	24.5205
ALAS2	5'-Aminolevulinate Synthase 2	GC0XM055009	24.519
PMAIP1	Phorbol-12-Myristate-13-Acetate-Induced Protein 1	GC18P059899	24.4718
DNMT3B	DNA Methyltransferase 3 Beta	GC20P032762	24.4691
HLA-DQA2	Major Histocompatibility Complex, Class II, DQ Alpha 2	GC06P032741	24.4663
FOXM1	Forkhead Box M1	GC12M002857	24.4561
LOC106029312	Williams-Beuren Syndrome Medial Block B Recombination Region	GC07P074733	24.4547
TET2	Tet Methylcytosine Dioxygenase 2	GC04P105145	24.4447
TNFAIP6	TNF Alpha Induced Protein 6	GC02P151357	24.425
PLTP	Phospholipid Transfer Protein	GC20M045898	24.3943
GPS2	G Protein Pathway Suppressor 2	GC17M007311	24.381
XRCC6	X-Ray Repair Cross Complementing 6	GC22P047655	24.3634
AHCY	Adenosylhomocysteinase	GC20M035007	24.3603
CDC25A	Cell Division Cycle 25A	GC03M048207	24.3375
HEPACAM	Hepatic And Glial Cell Adhesion Molecule	GC11M124919	24.3355
NOTCH4	Notch Receptor 4	GC06M074957	24.3304
UBB	Ubiquitin B	GC17P016380	24.3276
RNASEH2B	Ribonuclease H2 Subunit B	GC13P050909	24.2887
MPI	Mannose Phosphate Isomerase	GC15P074890	24.2691
LCAT	Lecithin-Cholesterol Acyltransferase	GC16M067939	24.2684
SCARB2	Scavenger Receptor Class B Member 2	GC04M076158	24.2383
DNMT3A	DNA Methyltransferase 3 Alpha	GC02M025228	24.2276
PC	Pyruvate Carboxylase	GC11M066848	24.1653
IL16	Interleukin 16	GC15P081159	24.1537
TSC1	TSC Complex Subunit 1	GC09M132891	24.1479
PIK3C2A	Phosphatidylinositol-4-Phosphate 3-Kinase Catalytic Subunit Type 2 Alpha	GC11M017688	24.1242
SERPINF1	Serpin Family F Member 1	GC17P001948	24.1163
HDAC2	Histone Deacetylase 2	GC06M113933	24.1036
GH1	Growth Hormone 1	GC17M063917	24.0977
CAV3	Caveolin 3	GC03P008733	24.0692
GADD45A	Growth Arrest And DNA Damage Inducible Alpha	GC01P067685	24.065
PHKA1	Phosphorylase Kinase Regulatory Subunit Alpha 1	GC0XM072578	24.0553
PIK3CB	Phosphatidylinositol-4,5-Bisphosphate 3-Kinase Catalytic Subunit Beta	GC03M138652	24.0488
HNRNPK	Heterogeneous Nuclear Ribonucleoprotein K	GC09M099988	24.0439
LIPG	Lipase G, Endothelial Type	GC18P049560	24.0368
LGALS1	Galectin 1	GC22P037675	24.0285
IL32	Interleukin 32	GC16P014513	24.0269
SLCO1A2	Solute Carrier Organic Anion Transporter Family Member 1A2	GC12M021264	24.0053
NOS1	Nitric Oxide Synthase 1	GC12M117208	24.0001
PIN1	Peptidylprolyl Cis/Trans Isomerase, NIMA-Interacting 1	GC19P009835	23.9885
CXCL11	C-X-C Motif Chemokine Ligand 11	GC04M076033	23.9872
NRP1	Neuropilin 1	GC10M033177	23.9849
SNAI1	Snail Family Transcriptional Repressor 1	GC20P049982	23.9826
CAVIN1	Caveolae Associated Protein 1	GC17M054246	23.968
KRT7	Keratin 7	GC12P052232	23.9642
MIR142	MicroRNA 142	GC17M058331	23.9582
ITGA5	Integrin Subunit Alpha 5	GC12M055086	23.9416
CEL	Carboxyl Ester Lipase	GC09P133061	23.9251
TCTN2	Tectonic Family Member 2	GC12P123671	23.924
SHH	Sonic Hedgehog Signaling Molecule	GC07M155799	23.9232
XRCC5	X-Ray Repair Cross Complementing 5	GC02P216107	23.9113
IL23A	Interleukin 23 Subunit Alpha	GC12P057691	23.9078
CCR4	C-C Motif Chemokine Receptor 4	GC03P032951	23.9066
GAS6	Growth Arrest Specific 6	GC13M113820	23.904
ACKR1	Atypical Chemokine Receptor 1 (Duffy Blood Group)	GC01P159203	23.9016
CXCL2	C-X-C Motif Chemokine Ligand 2	GC04M074097	23.9002
PLD1	Phospholipase D1	GC03M171600	23.8765
IL33	Interleukin 33	GC09P007853	23.8584
CHGA	Chromogranin A	GC14P092953	23.8565
PHB1	Prohibitin 1	GC17M054664	23.8489
LPIN1	Lipin 1	GC02P011677	23.8235
SF3B1	Splicing Factor 3b Subunit 1	GC02M197442	23.8099
TNFAIP8L2	TNF Alpha Induced Protein 8 Like 2	GC01P151156	23.805
PMS2	PMS1 Homolog 2, Mismatch Repair System Component	GC07M005973	23.7766
EEF1A1	Eukaryotic Translation Elongation Factor 1 Alpha 1	GC06M075516	23.7728
CIDEC	Cell Death Inducing DFFA Like Effector C	GC03M009866	23.7703
MMP13	Matrix Metallopeptidase 13	GC11M102942	23.7578
TFAM	Transcription Factor A, Mitochondrial	GC10P058385	23.7382
CALM2	Calmodulin 2	GC02M047160	23.7322
ATR	ATR Serine/Threonine Kinase	GC03M142449	23.7238
GLIS3	GLIS Family Zinc Finger 3	GC09M003816	23.6976
NECTIN2	Nectin Cell Adhesion Molecule 2	GC19P076398	23.6932
IFT172	Intraflagellar Transport 172	GC02M028351	23.6821
GANAB	Glucosidase II Alpha Subunit	GC11M102407	23.682
TNFRSF11A	TNF Receptor Superfamily Member 11a	GC18P062325	23.657
TSPAN1	Tetraspanin 1	GC01P046175	23.6363
FGFR2	Fibroblast Growth Factor Receptor 2	GC10M121478	23.6342
PTX3	Pentraxin 3	GC03P157436	23.5997
CALM3	Calmodulin 3	GC19P046601	23.5985
TSLP	Thymic Stromal Lymphopoietin	GC05P111070	23.5893
PPP3R1	Protein Phosphatase 3 Regulatory Subunit B, Alpha	GC02M068143	23.5819
MIR199A1	MicroRNA 199a-1	GC19M010817	23.5817
ATF3	Activating Transcription Factor 3	GC01P212565	23.5745
GLI3	GLI Family Zinc Finger 3	GC07M041960	23.5616
POLR2B	RNA Polymerase II Subunit B	GC04P056977	23.5524
ACP1	Acid Phosphatase 1	GC02P000435	23.5388
PPP2R2A	Protein Phosphatase 2 Regulatory Subunit Balpha	GC08P026292	23.5375
NTRK1	Neurotrophic Receptor Tyrosine Kinase 1	GC01P156815	23.5328
NPC2	NPC Intracellular Cholesterol Transporter 2	GC14M074476	23.5308
NME1	NME/NM23 Nucleoside Diphosphate Kinase 1	GC17P067365	23.4561
LMNB2	Lamin B2	GC19M007531	23.4401
EGLN1	Egl-9 Family Hypoxia Inducible Factor 1	GC01M231363	23.4192
APEX1	Apurinic/Apyrimidinic Endodeoxyribonuclease 1	GC14P020455	23.4132
ERN1	Endoplasmic Reticulum To Nucleus Signaling 1	GC17M064039	23.3636
WNT5A	Wnt Family Member 5A	GC03M055465	23.3573
ACTB	Actin Beta	GC07M005527	23.3505
TH	Tyrosine Hydroxylase	GC11M002163	23.3371
MYB	MYB Proto-Oncogene, Transcription Factor	GC06P135180	23.3291
ATF2	Activating Transcription Factor 2	GC02M175072	23.3028
PLA2G10	Phospholipase A2 Group X	GC16M014672	23.2971
CSNK2B	Casein Kinase 2 Beta	GC06P096103	23.2647
ZC3H12A	Zinc Finger CCCH-Type Containing 12A	GC01P037474	23.2588
GJA1	Gap Junction Protein Alpha 1	GC06P121436	23.2517
TAB2	TGF-Beta Activated Kinase 1 (MAP3K7) Binding Protein 2	GC06P149218	23.2453
CDKN1C	Cyclin Dependent Kinase Inhibitor 1C	GC11M005012	23.2451
CCNE1	Cyclin E1	GC19P029811	23.2383
CNR1	Cannabinoid Receptor 1	GC06M088139	23.2332
LEF1	Lymphoid Enhancer Binding Factor 1	GC04M108047	23.2278
ABCB6	ATP Binding Cassette Subfamily B Member 6 (Langereis Blood Group)	GC02M219209	23.2104
MVK	Mevalonate Kinase	GC12P109573	23.2072
KMT2D	Lysine Methyltransferase 2D	GC12M049018	23.2005
IFI44L	Interferon Induced Protein 44 Like	GC01P078619	23.1978
PTGS1	Prostaglandin-Endoperoxide Synthase 1	GC09P122370	23.1599
ETFA	Electron Transfer Flavoprotein Subunit Alpha	GC15M126071	23.1567
VEGFC	Vascular Endothelial Growth Factor C	GC04M176683	23.1545
TNFSF13	TNF Superfamily Member 13	GC17P007558	23.1379
MT-ATP6	Mitochondrially Encoded ATP Synthase Membrane Subunit 6	GCMTP008531	23.1307
PTPN3	Protein Tyrosine Phosphatase Non-Receptor Type 3	GC09M109375	23.1276
CNTN2	Contactin 2	GC01P205043	23.1194
PTPN6	Protein Tyrosine Phosphatase Non-Receptor Type 6	GC12P024849	23.1013
TNFAIP2	TNF Alpha Induced Protein 2	GC14P111109	23.0932
GDF15	Growth Differentiation Factor 15	GC19P075774	23.0723
PRKACA	Protein Kinase CAMP-Activated Catalytic Subunit Alpha	GC19M014868	23.0691
MSH2	MutS Homolog 2	GC02P047403	23.0336
IL1RAPL2	Interleukin 1 Receptor Accessory Protein Like 2	GC0XP104566	23.0319
HLA-DQB2	Major Histocompatibility Complex, Class II, DQ Beta 2	GC06M032756	23.0215
CORO1A	Coronin 1A	GC16P043830	23.0188
ADAM17	ADAM Metallopeptidase Domain 17	GC02M009488	23.012
LARS1	Leucyl-TRNA Synthetase 1	GC05M146114	22.9755
CEACAM5	CEA Cell Adhesion Molecule 5	GC19P076283	22.9698
TNFRSF18	TNF Receptor Superfamily Member 18	GC01M001203	22.9616
FLT4	Fms Related Receptor Tyrosine Kinase 4	GC05M181987	22.9462
GHRL	Ghrelin And Obestatin Prepropeptide	GC03M010285	22.9446
AGTR1	Angiotensin II Receptor Type 1	GC03P148697	22.9337
YARS1	Tyrosyl-TRNA Synthetase 1	GC01M032776	22.9127
SLC6A3	Solute Carrier Family 6 Member 3	GC05M001392	22.8945
MEFV	MEFV Innate Immunity Regulator, Pyrin	GC16M009356	22.8732
CYP27B1	Cytochrome P450 Family 27 Subfamily B Member 1	GC12M058561	22.8338
SKIC3	SKI3 Subunit Of Superkiller Complex	GC05M095461	22.7967
TRIM21	Tripartite Motif Containing 21	GC11M004384	22.7673
UBE2L3	Ubiquitin Conjugating Enzyme E2 L3	GC22P021549	22.7362
GPC3	Glypican 3	GC0XM133535	22.7263
DDX39B	DExD-Box Helicase 39B	GC06M031530	22.7099
PPP2CA	Protein Phosphatase 2 Catalytic Subunit Alpha	GC05M134194	22.6958
ARAF	A-Raf Proto-Oncogene, Serine/Threonine Kinase	GC0XP047768	22.6894
INHBB	Inhibin Subunit Beta B	GC02P124609	22.685
UNC13B	Unc-13 Homolog B	GC09P035161	22.6678
OPRM1	Opioid Receptor Mu 1	GC06P154140	22.6639
HBEGF	Heparin Binding EGF Like Growth Factor	GC05M140332	22.6402
MIR9-1	MicroRNA 9-1	GC01M156420	22.638
SRF	Serum Response Factor	GC06P043171	22.6335
MYSM1	Myb Like, SWIRM And MPN Domains 1	GC01M058684	22.6278
U2AF1	U2 Small Nuclear RNA Auxiliary Factor 1	GC21M043092	22.5441
YBX1	Y-Box Binding Protein 1	GC01P042682	22.529
SERPINB9	Serpin Family B Member 9	GC06M002887	22.52
GFER	Growth Factor, Augmenter Of Liver Regeneration	GC16P001984	22.5197
IFNL1	Interferon Lambda 1	GC19P039296	22.519
APOC2	Apolipoprotein C2	GC19P076403	22.5153
RFX1	Regulatory Factor X1	GC19M013961	22.5137
KLF6	KLF Transcription Factor 6	GC10M003779	22.5127
RAD51	RAD51 Recombinase	GC15P040694	22.5109
RAD23B	RAD23 Homolog B, Nucleotide Excision Repair Protein	GC09P107283	22.5082
ERBB3	Erb-B2 Receptor Tyrosine Kinase 3	GC12P057655	22.4966
NR1I3	Nuclear Receptor Subfamily 1 Group I Member 3	GC01M161229	22.4586
PTPN1	Protein Tyrosine Phosphatase Non-Receptor Type 1	GC20P050510	22.4504
OTC	Ornithine Transcarbamylase	GC0XP038353	22.4501
ESRRB	Estrogen Related Receptor Beta	GC14P076310	22.4392
HPRT1	Hypoxanthine Phosphoribosyltransferase 1	GC0XP134460	22.4348
SFTPC	Surfactant Protein C	GC08P022156	22.4307
SLAMF6	SLAM Family Member 6	GC01M160454	22.4231
BMP7	Bone Morphogenetic Protein 7	GC20M057168	22.4082
FABP1	Fatty Acid Binding Protein 1	GC02M088122	22.4078
TNFSF12	TNF Superfamily Member 12	GC17P012059	22.3696
HTR2A	5-Hydroxytryptamine Receptor 2A	GC13M046831	22.3124
GPR183	G Protein-Coupled Receptor 183	GC13M099379	22.2906
TYRP1	Tyrosinase Related Protein 1	GC09P012683	22.2829
WNT1	Wnt Family Member 1	GC12P050145	22.2649
BMPR2	Bone Morphogenetic Protein Receptor Type 2	GC02P202376	22.2568
BCAP31	B Cell Receptor Associated Protein 31	GC0XM153701	22.2422
TBC1D20	TBC1 Domain Family Member 20	GC20M000423	22.2413
KLF4	KLF Transcription Factor 4	GC09M107484	22.2373
DVL2	Dishevelled Segment Polarity Protein 2	GC17M007225	22.2373
ADAMTS13	ADAM Metallopeptidase With Thrombospondin Type 1 Motif 13	GC09P133414	22.1967
TIMP3	TIMP Metallopeptidase Inhibitor 3	GC22P047302	22.1951
BLM	BLM RecQ Like Helicase	GC15P090717	22.1898
HCK	HCK Proto-Oncogene, Src Family Tyrosine Kinase	GC20P032052	22.1689
CD47	CD47 Molecule	GC03M108043	22.1685
CES1	Carboxylesterase 1	GC16M055836	22.1572
PCK2	Phosphoenolpyruvate Carboxykinase 2, Mitochondrial	GC14P024094	22.1558
HSD3B7	Hydroxy-Delta-5-Steroid Dehydrogenase, 3 Beta- And Steroid Delta-Isomerase 7	GC16P030985	22.1444
PRKCSH	Protein Kinase C Substrate 80K-H	GC19P011435	22.1344
DES	Desmin	GC02P219418	22.1231
APOBEC3D	Apolipoprotein B MRNA Editing Enzyme Catalytic Subunit 3D	GC22P039021	22.1131
CCL3L1	C-C Motif Chemokine Ligand 3 Like 1	GC17Mj00250	22.1087
KLRC1	Killer Cell Lectin Like Receptor C1	GC12M023377	22.1078
H19	H19 Imprinted Maternally Expressed Transcript	GC11M001995	22.0974
FKRP	Fukutin Related Protein	GC19P076445	22.0882
ADARB1	Adenosine Deaminase RNA Specific B1	GC21P045073	22.0787
MIR301A	MicroRNA 301a	GC17M059151	22.0656
TMEM237	Transmembrane Protein 237	GC02M201620	22.0639
C2	Complement C2	GC06P031897	22.0556
CDH23	Cadherin Related 23	GC10P071396	22.055
MIR192	MicroRNA 192	GC11M064891	22.0434
SLC20A1	Solute Carrier Family 20 Member 1	GC02P124509	22.0315
PTGER2	Prostaglandin E Receptor 2	GC14P052314	21.9961
GLS	Glutaminase	GC02P190880	21.9903
USP7	Ubiquitin Specific Peptidase 7	GC16M008892	21.9897
PVT1	Pvt1 Oncogene	GC08P127897	21.9852
PMM2	Phosphomannomutase 2	GC16P008788	21.9846
CD63	CD63 Molecule	GC12M055725	21.9692
AREG	Amphiregulin	GC04P074445	21.9667
MMP7	Matrix Metallopeptidase 7	GC11M104096	21.9652
HLA-DMB	Major Histocompatibility Complex, Class II, DM Beta	GC06M032934	21.9638
TLR1	Toll Like Receptor 1	GC04M038793	21.9577
IGHG1	Immunoglobulin Heavy Constant Gamma 1 (G1m Marker)	GC14M105736	21.9383
TRIM28	Tripartite Motif Containing 28	GC19P058544	21.9328
CYLD	CYLD Lysine 63 Deubiquitinase	GC16P050742	21.9179
ACHE	Acetylcholinesterase (Cartwright Blood Group)	GC07M100889	21.8905
STX11	Syntaxin 11	GC06P144203	21.8857
CPQ	Carboxypeptidase Q	GC08P096645	21.8839
REN	Renin	GC01M204154	21.865
CD27-AS1	CD27 Antisense RNA 1	GC12M006439	21.857
GPX1	Glutathione Peroxidase 1	GC03M051874	21.8556
DUSP1	Dual Specificity Phosphatase 1	GC05M172768	21.847
VEGFB	Vascular Endothelial Growth Factor B	GC11P064234	21.8107
CCL22	C-C Motif Chemokine Ligand 22	GC16P057359	21.8065
CRH	Corticotropin Releasing Hormone	GC08M066176	21.7956
WAS	WASP Actin Nucleation Promoting Factor	GC0XP048676	21.7667
TJP2	Tight Junction Protein 2	GC09P069121	21.7556
UBE2B	Ubiquitin Conjugating Enzyme E2 B	GC05P134371	21.7529
DPYD	Dihydropyrimidine Dehydrogenase	GC01M097015	21.7202
CCL21	C-C Motif Chemokine Ligand 21	GC09M034709	21.7167
NMBR	Neuromedin B Receptor	GC06M142059	21.706
RBPJ	Recombination Signal Binding Protein For Immunoglobulin Kappa J Region	GC04P026105	21.6989
ADH1B	Alcohol Dehydrogenase 1B (Class I), Beta Polypeptide	GC04M099304	21.6955
FANCD2	FA Complementation Group D2	GC03P010026	21.6921
SAFB	Scaffold Attachment Factor B	GC19P005623	21.6918
INPP5D	Inositol Polyphosphate-5-Phosphatase D	GC02P233059	21.6907
MIR107	MicroRNA 107	GC10M089604	21.6811
ROR2	Receptor Tyrosine Kinase Like Orphan Receptor 2	GC09M100247	21.6718
RAD50	RAD50 Double Strand Break Repair Protein	GC05P132556	21.6697
NEDD4	NEDD4 E3 Ubiquitin Protein Ligase	GC15M055826	21.6511
OGG1	8-Oxoguanine DNA Glycosylase	GC03P013877	21.6372
TGM2	Transglutaminase 2	GC20M038127	21.6343
EHMT2	Euchromatic Histone Lysine Methyltransferase 2	GC06M031879	21.6303
CCL7	C-C Motif Chemokine Ligand 7	GC17P034270	21.6235
IFIT5	Interferon Induced Protein With Tetratricopeptide Repeats 5	GC10P089414	21.5758
ANO5	Anoctamin 5	GC11P021799	21.5745
MAP2K4	Mitogen-Activated Protein Kinase Kinase 4	GC17P012020	21.5729
TOP2A	DNA Topoisomerase II Alpha	GC17M040388	21.56
SERPINB5	Serpin Family B Member 5	GC18P063476	21.5562
ITGAX	Integrin Subunit Alpha X	GC16P043927	21.5541
ESR2	Estrogen Receptor 2	GC14M064084	21.5398
HLA-DOB	Major Histocompatibility Complex, Class II, DO Beta	GC06M074991	21.5197
CSNK2A2	Casein Kinase 2 Alpha 2	GC16M058157	21.511
ALDOA	Aldolase, Fructose-Bisphosphate A	GC16P030064	21.5052
RAB7A	RAB7A, Member RAS Oncogene Family	GC03P135360	21.5005
PNLIP	Pancreatic Lipase	GC10P116545	21.4932
GHR	Growth Hormone Receptor	GC05P042429	21.4871
ANP32B	Acidic Nuclear Phosphoprotein 32 Family Member B	GC09P097983	21.4812
NTRK2	Neurotrophic Receptor Tyrosine Kinase 2	GC09P084668	21.4681
F7	Coagulation Factor VII	GC13P113105	21.4438
CGAS	Cyclic GMP-AMP Synthase	GC06M075513	21.4382
MAP3K1	Mitogen-Activated Protein Kinase Kinase Kinase 1	GC05P056815	21.4313
CCL17	C-C Motif Chemokine Ligand 17	GC16P057417	21.3954
ANGPTL4	Angiopoietin Like 4	GC19P008363	21.3822
ITPA	Inosine Triphosphatase	GC20P004626	21.3804
AGPAT2	1-Acylglycerol-3-Phosphate O-Acyltransferase 2	GC09M136673	21.3775
CANX	Calnexin	GC05P179678	21.3692
DNAH8	Dynein Axonemal Heavy Chain 8	GC06P096255	21.3629
ACOX1	Acyl-CoA Oxidase 1	GC17M075941	21.3612
PSORS1C1	Psoriasis Susceptibility 1 Candidate 1	GC06P031114	21.3405
NOTCH3	Notch Receptor 3	GC19M015159	21.3169
NCL	Nucleolin	GC02M231453	21.2833
IL27	Interleukin 27	GC16M039046	21.2774
DDB2	Damage Specific DNA Binding Protein 2	GC11P047237	21.271
CCR5AS	CCR5 Antisense RNA	GC03M046365	21.2596
CKB	Creatine Kinase B	GC14M103519	21.2562
DAG1	Dystroglycan 1	GC03P050590	21.2514
ITGA2	Integrin Subunit Alpha 2	GC05P052989	21.2406
LBP	Lipopolysaccharide Binding Protein	GC20P038346	21.2307
GAST	Gastrin	GC17P041712	21.2146
ERCC4	ERCC Excision Repair 4, Endonuclease Catalytic Subunit	GC16P013920	21.212
IFNA8	Interferon Alpha 8	GC09P021409	21.2021
ELK1	ETS Transcription Factor ELK1	GC0XM047635	21.2014
PLCB4	Phospholipase C Beta 4	GC20P009024	21.193
AMBP	Alpha-1-Microglobulin/Bikunin Precursor	GC09M114060	21.1822
PRKD2	Protein Kinase D2	GC19M046674	21.18
PLA2G2A	Phospholipase A2 Group IIA	GC01M019975	21.1769
NPY	Neuropeptide Y	GC07P024290	21.1742
LTBR	Lymphotoxin Beta Receptor	GC12P006375	21.155
DICER1	Dicer 1, Ribonuclease III	GC14M095086	21.1338
POU2F1	POU Class 2 Homeobox 1	GC01P167190	21.1042
STIM1	Stromal Interaction Molecule 1	GC11P003909	21.104
CHI3L1	Chitinase 3 Like 1	GC01M203148	21.0694
UCHL1	Ubiquitin C-Terminal Hydrolase L1	GC04P041256	21.0509
LRP1	LDL Receptor Related Protein 1	GC12P057128	21.0494
ELOC	Elongin C	GC08M073939	21.0416
CX3CL1	C-X3-C Motif Chemokine Ligand 1	GC16P057372	21.034
IGKC	Immunoglobulin Kappa Constant	GC02M091164	21.0323
RHOB	Ras Homolog Family Member B	GC02P020447	21.0277
ATP11A	ATPase Phospholipid Transporting 11A	GC13P112690	21.0226
PCK1	Phosphoenolpyruvate Carboxykinase 1	GC20P057561	21.0123
FCGR3B	Fc Gamma Receptor IIIb	GC01M161623	21.0106
OAS3	2'-5'-Oligoadenylate Synthetase 3	GC12P112938	21.0037
FBXW7	F-Box And WD Repeat Domain Containing 7	GC04M152321	20.9974
CEACAM3	CEA Cell Adhesion Molecule 3	GC19P041796	20.992
TNFSF15	TNF Superfamily Member 15	GC09M114784	20.9895
PITPNM1	Phosphatidylinositol Transfer Protein Membrane Associated 1	GC11M102652	20.9885
CDH2	Cadherin 2	GC18M028543	20.9832
RUNX2	RUNX Family Transcription Factor 2	GC06P096322	20.9731
TGFB3	Transforming Growth Factor Beta 3	GC14M075958	20.9632
CD1D	CD1d Molecule	GC01P158178	20.9619
DIABLO	Diablo IAP-Binding Mitochondrial Protein	GC12M122602	20.9535
DGAT2	Diacylglycerol O-Acyltransferase 2	GC11P075759	20.9533
EGLN2	Egl-9 Family Hypoxia Inducible Factor 2	GC19P076239	20.9469
RPA1	Replication Protein A1	GC17P001829	20.9445
GSDMB	Gasdermin B	GC17M039904	20.9341
CHGB	Chromogranin B	GC20P005911	20.9267
IL24	Interleukin 24	GC01P206897	20.9205
CTSG	Cathepsin G	GC14M024573	20.9115
RNASE3	Ribonuclease A Family Member 3	GC14P020891	20.9107
CXCL5	C-X-C Motif Chemokine Ligand 5	GC04M073995	20.9059
HPX	Hemopexin	GC11M007185	20.8815
F2RL1	F2R Like Trypsin Receptor 1	GC05P076818	20.8718
LOX	Lysyl Oxidase	GC05M122063	20.8601
SFTPD	Surfactant Protein D	GC10M079937	20.8069
DLAT	Dihydrolipoamide S-Acetyltransferase	GC11P112030	20.8056
HNRNPA2B1	Heterogeneous Nuclear Ribonucleoprotein A2/B1	GC07M026174	20.8023
MDK	Midkine	GC11P046380	20.7958
SOX2	SRY-Box Transcription Factor 2	GC03P181711	20.7893
FKBP8	FKBP Prolyl Isomerase 8	GC19M018503	20.7771
SGK1	Serum/Glucocorticoid Regulated Kinase 1	GC06M134169	20.7736
LILRB1	Leukocyte Immunoglobulin Like Receptor B1	GC19P076839	20.7726
DKK1	Dickkopf WNT Signaling Pathway Inhibitor 1	GC10P052314	20.7652
H4C16	H4 Histone 16	GC12M023548	20.7092
UNG	Uracil DNA Glycosylase	GC12P109097	20.7088
LMNB1	Lamin B1	GC05P126776	20.6889
MFN2	Mitofusin 2	GC01P011980	20.6598
ITGA6	Integrin Subunit Alpha 6	GC02P172427	20.6586
RUNX3	RUNX Family Transcription Factor 3	GC01M024899	20.6416
MIR424	MicroRNA 424	GC0XM134709	20.6392
TCF7L2	Transcription Factor 7 Like 2	GC10P112950	20.6339
CD82	CD82 Molecule	GC11P044586	20.6231
SLC6A4	Solute Carrier Family 6 Member 4	GC17M030194	20.6221
B9D2	B9 Domain Containing 2	GC19M041354	20.6046
GNMT	Glycine N-Methyltransferase	GC06P042960	20.5476
SPN	Sialophorin	GC16P029662	20.5461
MIR132	MicroRNA 132	GC17M002049	20.5367
MIR141	MicroRNA 141	GC12P024853	20.5334
B9D1	B9 Domain Containing 1	GC17M019334	20.5297
NFKBIL1	NFKB Inhibitor Like 1	GC06P096097	20.5274
ATRX	ATRX Chromatin Remodeler	GC0XM077504	20.5213
IL17RB	Interleukin 17 Receptor B	GC03P053855	20.5191
BRD4	Bromodomain Containing 4	GC19M015236	20.5146
ZBP1	Z-DNA Binding Protein 1	GC20M057603	20.502
C1QB	Complement C1q B Chain	GC01P022652	20.4974
SOX9	SRY-Box Transcription Factor 9	GC17P072121	20.4939
VPS4B	Vacuolar Protein Sorting 4 Homolog B	GC18M063389	20.4882
CD163	CD163 Molecule	GC12M008163	20.4744
AHSG	Alpha 2-HS Glycoprotein	GC03P186639	20.4639
GP9	Glycoprotein IX Platelet	GC03P135369	20.4453
PXN	Paxillin	GC12M120210	20.4416
FBP1	Fructose-Bisphosphatase 1	GC09M094603	20.4246
CASP2	Caspase 2	GC07P150926	20.4122
ERCC8	ERCC Excision Repair 8, CSA Ubiquitin Ligase Complex Subunit	GC05M060901	20.4085
MRPS7	Mitochondrial Ribosomal Protein S7	GC17P075778	20.3635
KAT5	Lysine Acetyltransferase 5	GC11P065711	20.3625
CLPB	Caseinolytic Mitochondrial Matrix Peptidase Chaperone Subunit B	GC11M102977	20.3606
CPB2	Carboxypeptidase B2	GC13M046053	20.3477
CYBRD1	Cytochrome B Reductase 1	GC02P171522	20.3356
NOLC1	Nucleolar And Coiled-Body Phosphoprotein 1	GC10P102152	20.3332
MIR150	MicroRNA 150	GC19M049500	20.304
PIM1	Pim-1 Proto-Oncogene, Serine/Threonine Kinase	GC06P096245	20.295
PRKAA1	Protein Kinase AMP-Activated Catalytic Subunit Alpha 1	GC05M040759	20.2943
TLR6	Toll Like Receptor 6	GC04M038828	20.2915
UBE3A	Ubiquitin Protein Ligase E3A	GC15M025333	20.2881
SCGB1A1	Secretoglobin Family 1A Member 1	GC11P062405	20.2866
UBD	Ubiquitin D	GC06M074784	20.2842
PHKB	Phosphorylase Kinase Regulatory Subunit Beta	GC16P047581	20.2728
PARK7	Parkinsonism Associated Deglycase	GC01P008160	20.2708
SERPINB2	Serpin Family B Member 2	GC18P063871	20.256
LINC-PINT	Long Intergenic Non-Protein Coding RNA, P53 Induced Transcript	GC07M130795	20.2516
NFATC3	Nuclear Factor Of Activated T Cells 3	GC16P068119	20.2324
SAR1B	Secretion Associated Ras Related GTPase 1B	GC05M134601	20.2319
LYST	Lysosomal Trafficking Regulator	GC01M235661	20.228
XRCC4	X-Ray Repair Cross Complementing 4	GC05P083077	20.2252
AQP1	Aquaporin 1 (Colton Blood Group)	GC07P030911	20.2119
C5	Complement C5	GC09M120933	20.1842
TNFSF14	TNF Superfamily Member 14	GC19M007783	20.155
GJB1	Gap Junction Protein Beta 1	GC0XP071212	20.1519
SPARC	Secreted Protein Acidic And Cysteine Rich	GC05M151661	20.1513
GLI2	GLI Family Zinc Finger 2	GC02P120735	20.1208
TRB	T Cell Receptor Beta Locus	GC07P151412	20.0897
DHX9	DExH-Box Helicase 9	GC01P182839	20.0778
ACAD9	Acyl-CoA Dehydrogenase Family Member 9	GC03P135367	20.0722
MT-ND1	Mitochondrially Encoded NADH:Ubiquinone Oxidoreductase Core Subunit 1	GCMTP003309	20.0689
ILF2	Interleukin Enhancer Binding Factor 2	GC01M153661	20.0661
ATP11C	ATPase Phospholipid Transporting 11C	GC0XM139726	20.04
KPNA2	Karyopherin Subunit Alpha 2	GC17P068035	20.039
CD244	CD244 Molecule	GC01M160830	20.0384
TTN	Titin	GC02M178525	20.0323
ANXA1	Annexin A1	GC09P073151	20.0217
MIR30A	MicroRNA 30a	GC06M071403	20.0109
NPR2	Natriuretic Peptide Receptor 2	GC09P050010	20.0072
KHK	Ketohexokinase	GC02P027086	20.0046

## Sheet: ST2
Supplementary 2: (1) Column 1: List of genes/protein molecules regulated by the Alcohol (2) Column 2: Peer review of Alcohol induced hepatotoxicity and its effect on protein molecules (3) Column 3: References
Note: Alcohol data is collected from the literature and not predicted.
Protein targetted by the alcohol	Effect of alcohol on protein molecule	References
CRHR1	Upregulated in ALD	[50]
GSTP1	Causes downregulation	[51]
TNFRSF1A	Overexpresses TNFRSF1A	[52]
PDGF	Increases expression	[53]
GPX1	Decreases expression	[54]
PPARA	Downregulates PPARA	[55]
TNF	Increases TNFA expression	[56]
MT-CO1	Induces the release of MT-CO1	[57]
AMPK	Downregulation of AMPK	[58]
MAOB	Decreases MAOB levels	[59]
AR	Increases expression of AR.	[60]
TLR4	Increases expression	[61]
IRS1	Downregulates IRS1	[62]
NOX1	Increases NOX1 expression	[63]
OXSR1	Activates OXSR1	[64]
MAPK1	Activation	[65]
BAX	Dysregulates	[66]
CYP2E1	Increases CYP2E1 expression	[67]
IL10	Causes downregulation	[68]
IL-1	Levels are elevated	[69]
IL6	Levels are elevated	[69]
ACACA	Highly expresses ACACA	[70]
SQLE	Upregulates ALD	[71]
ADH7	Increases expression of ADH7 level	[72]
CD14	Increases expression	[73]
TGFB1	Causes activation	[74]
APOA1	Upregulation	[75]
CPT1A	Downregulation of CPT1A	[76]
MMP9	Increases level	[77]
APOB	Decreases expression	[78]
EDN1	Increase EDN1 plasma level	[79]
ADIPOR2	Downregulates the levels of Adiponectin receptor protein 2	[80]
PTGS2	Upregulates PTGS2	[81]
ADH1B	Causes polymorphism of ADH1B	[82]
SREBP1A	Increases SREBP1A levels	[83]
RXRA	Causes downregulation	[84]
MCP-2	Increases MCP-2 expression	[85]
MAP3K5	Increases expression	[86]
SERPINE1	Upregulates SERPINE 1	[87]
PAF	Increases expression	[88]
TLR4	TLR4 increases expression of Kupffer cells and secretes TNFA and IFNB which results in ROS generationa and liver injury	[89]
IRF3	Causes activation of IRF3	[90]
MIP-2	Induces production of MIP-2	[91]
NOS1	Increases expression	[92]
MLYCD	Increases activation of MLYCD	[93]
AKT1	Activates AKT1, thus causing overexpression of PI3K/AKT signalling pathway in HCC	[94]
MAPK14	Downregulation	[95]
MAPK8	Activation of MAPK8	[96]
MAT1A	Increases MAT1A expression	[96]
VEGF	Upregulation	[97]
ALOX5	Upregulates	[98]
LBP	Increases LBP expression	[99]
SCF-1	Decreases SCF-1 expression	[100]
NFKB1	Increases NFKB1 expression	[101]
LDLR	Down regulates	[102]
ACADM	Downregulates acyl-Coa dehydrogenase enzyme	[103]
GRIK1	Upregulates GRIK1	[104]
BCL2	Overexpression	[105]
ADH1A	ADH1 rs1229976 C allele group exhibited markedly higher blood acetaldehyde levels	[106]
SREBF1	Increases SREBF1 levels	[107]
SIRT1	Downregulates SIRT1	[108]
PTGS1	Increases the level of PTGS1	[109]
PPARGC1A	Upregulates PPARGC1A	[110]
PPARG	Polymorphisms in PPAR genes	[55]
PPARA	Polymorphisms in PPAR genes	[111]
NRAS	Induces activation of NRAS	[112]
PIK3CA	Increases expression	[113]
Alcohol induced hepatitis genes from GeneCards
Gene Symbol	Description	GC Id	Relevance score
ADH1B	Alcohol Dehydrogenase 1B (Class I), Beta Polypeptide	GC04M099304	98.786
TNF	Tumor Necrosis Factor	GC06P096100	94.7393
ADH1C	Alcohol Dehydrogenase 1C (Class I), Gamma Polypeptide	GC04M099336	89.0134
ALDH2	Aldehyde Dehydrogenase 2 Family Member	GC12P111766	87.7347
TP53	Tumor Protein P53	GC17M007661	73.6125
ALB	Albumin	GC04P073397	72.0855
IL6	Interleukin 6	GC07P022725	71.5455
IFNG	Interferon Gamma	GC12M068154	70.4381
GPT	Glutamic--Pyruvic Transaminase	GC08P144502	65.3202
CYP2E1	Cytochrome P450 Family 2 Subfamily E Member 1	GC10P133520	64.0064
HIF1A	Hypoxia Inducible Factor 1 Subunit Alpha	GC14P061695	62.4605
MAPK1	Mitogen-Activated Protein Kinase 1	GC22M021759	59.1609
MIR122	MicroRNA 122	GC18P058451	58.3699
CASP8	Caspase 8	GC02P201233	57.2479
IL1B	Interleukin 1 Beta	GC02M112829	57.0333
HFE	Homeostatic Iron Regulator	GC06P026087	56.7867
INS	Insulin	GC11M002159	56.0757
TGFB1	Transforming Growth Factor Beta 1	GC19M041301	55.6795
IL10	Interleukin 10	GC01M206767	55.5704
DRD2	Dopamine Receptor D2	GC11M113409	54.9847
CXCL8	C-X-C Motif Chemokine Ligand 8	GC04P073740	53.7523
GBE1	1,4-Alpha-Glucan Branching Enzyme 1	GC03M081489	53.6207
CPT2	Carnitine Palmitoyltransferase 2	GC01P053196	52.7084
STAT3	Signal Transducer And Activator Of Transcription 3	GC17M042313	51.6736
IFNA1	Interferon Alpha 1	GC09P021622	51.5299
AKR1A1	Aldo-Keto Reductase Family 1 Member A1	GC01P045550	50.6917
F2	Coagulation Factor II, Thrombin	GC11P046752	50.3338
GGT1	Gamma-Glutamyltransferase 1	GC22P024583	50.2602
FAS	Fas Cell Surface Death Receptor	GC10P095615	49.714
ADH4	Alcohol Dehydrogenase 4 (Class II), Pi Polypeptide	GC04M099123	49.2684
ADH7	Alcohol Dehydrogenase 7 (Class IV), Mu Or Sigma Polypeptide	GC04M099412	48.9965
SLC17A5	Solute Carrier Family 17 Member 5	GC06M073593	48.8743
LIPC	Lipase C, Hepatic Type	GC15P058410	48.6029
ADH5	Alcohol Dehydrogenase 5 (Class III), Chi Polypeptide	GC04M099070	48.1639
TLR4	Toll Like Receptor 4	GC09P117704	48.16
ADH1A	Alcohol Dehydrogenase 1A (Class I), Alpha Polypeptide	GC04M099276	48.0902
NOS2	Nitric Oxide Synthase 2	GC17M027756	47.82
TLR3	Toll Like Receptor 3	GC04P186059	47.6291
CTNNB1	Catenin Beta 1	GC03P041194	47.4643
CASP3	Caspase 3	GC04M184627	46.5054
PIK3CA	Phosphatidylinositol-4,5-Bisphosphate 3-Kinase Catalytic Subunit Alpha	GC03P179148	45.651
TNFSF10	TNF Superfamily Member 10	GC03M172505	44.912
AKT1	AKT Serine/Threonine Kinase 1	GC14M104769	44.8815
PPARG	Peroxisome Proliferator Activated Receptor Gamma	GC03P012287	44.7435
IRF3	Interferon Regulatory Factor 3	GC19M049659	44.078
VEGFA	Vascular Endothelial Growth Factor A	GC06P043770	43.8891
APOE	Apolipoprotein E	GC19P076400	43.691
JUN	Jun Proto-Oncogene, AP-1 Transcription Factor Subunit	GC01M058780	43.4852
FASLG	Fas Ligand	GC01P172628	43.4007
HTR2A	5-Hydroxytryptamine Receptor 2A	GC13M046831	43.0417
TICAM1	TIR Domain Containing Adaptor Molecule 1	GC19M004815	42.8866
APOB	Apolipoprotein B	GC02M020956	42.8279
AFP	Alpha Fetoprotein	GC04P073431	42.5529
GABRA2	Gamma-Aminobutyric Acid Type A Receptor Subunit Alpha2	GC04M046243	42.4099
IL4	Interleukin 4	GC05P132673	41.8903
STAT1	Signal Transducer And Activator Of Transcription 1	GC02M190908	41.7041
MAPK8	Mitogen-Activated Protein Kinase 8	GC10P048306	41.4102
BCL2	BCL2 Apoptosis Regulator	GC18M063123	41.4029
CCR5	C-C Motif Chemokine Receptor 5	GC03P047826	41.398
MIR21	MicroRNA 21	GC17P067479	41.2075
CYP3A4	Cytochrome P450 Family 3 Subfamily A Member 4	GC07M099759	41.1037
CREB1	CAMP Responsive Element Binding Protein 1	GC02P207529	40.203
EGFR	Epidermal Growth Factor Receptor	GC07P055019	39.8532
IFNL3	Interferon Lambda 3	GC19M039243	39.822
CCL2	C-C Motif Chemokine Ligand 2	GC17P034255	39.7839
HNF4A	Hepatocyte Nuclear Factor 4 Alpha	GC20P044355	39.5326
IGF1	Insulin Like Growth Factor 1	GC12M102395	39.3344
KRT18	Keratin 18	GC12P052948	39.2147
HLA-DRB1	Major Histocompatibility Complex, Class II, DR Beta 1	GC06M074974	38.893
ADH6	Alcohol Dehydrogenase 6 (Class V)	GC04M099202	38.7717
IFIH1	Interferon Induced With Helicase C Domain 1	GC02M162267	38.7424
CRP	C-Reactive Protein	GC01M159730	38.0849
JAK2	Janus Kinase 2	GC09P004985	38.0764
NFKB1	Nuclear Factor Kappa B Subunit 1	GC04P102501	37.9578
PTGS2	Prostaglandin-Endoperoxide Synthase 2	GC01M186671	37.6608
SLC2A1	Solute Carrier Family 2 Member 1	GC01M042925	37.5563
MMP9	Matrix Metallopeptidase 9	GC20P046008	37.2666
TLR2	Toll Like Receptor 2	GC04P153684	37.15
TBK1	TANK Binding Kinase 1	GC12P064451	37.1191
HAVCR1	Hepatitis A Virus Cellular Receptor 1	GC05M157028	37.0589
HLA-B	Major Histocompatibility Complex, Class I, B	GC06M074887	36.9325
HAVCR2	Hepatitis A Virus Cellular Receptor 2	GC05M157063	36.9235
SLC6A4	Solute Carrier Family 6 Member 4	GC17M030194	36.691
LEP	Leptin	GC07P128241	36.6409
TERT	Telomerase Reverse Transcriptase	GC05M001253	36.6213
FADD	Fas Associated Via Death Domain	GC11P070203	36.5697
CYP1A2	Cytochrome P450 Family 1 Subfamily A Member 2	GC15P074748	36.1088
DRD4	Dopamine Receptor D4	GC11P002251	35.8332
HMOX1	Heme Oxygenase 1	GC22P035380	35.7857
MAPK14	Mitogen-Activated Protein Kinase 14	GC06P096228	35.5527
EGF	Epidermal Growth Factor	GC04P109912	35.5526
IL18	Interleukin 18	GC11M112143	35.5216
SOD1	Superoxide Dismutase 1	GC21P031659	35.385
CXCL10	C-X-C Motif Chemokine Ligand 10	GC04M076021	35.2829
AR	Androgen Receptor	GC0XP067544	35.0725
EIF2AK2	Eukaryotic Translation Initiation Factor 2 Alpha Kinase 2	GC02M037099	34.8519
CYP1A1	Cytochrome P450 Family 1 Subfamily A Member 1	GC15M074719	34.7807
HSP90AA1	Heat Shock Protein 90 Alpha Family Class A Member 1	GC14M102080	34.5726
HNF1A	HNF1 Homeobox A	GC12P120978	34.5007
FOS	Fos Proto-Oncogene, AP-1 Transcription Factor Subunit	GC14P075278	34.4595
MYC	MYC Proto-Oncogene, BHLH Transcription Factor	GC08P127735	34.4401
BDNF	Brain Derived Neurotrophic Factor	GC11M027654	34.4287
OPRM1	Opioid Receptor Mu 1	GC06P154140	34.3151
PNPLA3	Patatin Like Phospholipase Domain Containing 3	GC22P043923	34.3141
XIAP	X-Linked Inhibitor Of Apoptosis	GC0XP123859	34.2026
MET	MET Proto-Oncogene, Receptor Tyrosine Kinase	GC07P116672	34.1422
TNFAIP3	TNF Alpha Induced Protein 3	GC06P137866	33.9716
IFNA2	Interferon Alpha 2	GC09M021384	33.8306
TNFRSF1A	TNF Receptor Superfamily Member 1A	GC12M006328	33.6899
ICAM1	Intercellular Adhesion Molecule 1	GC19P010870	33.6286
MIR34A	MicroRNA 34a	GC01M009154	33.6249
LMNA	Lamin A/C	GC01P156082	33.4762
IL1A	Interleukin 1 Alpha	GC02M112773	33.4481
GSTM1	Glutathione S-Transferase Mu 1	GC01P109687	33.3935
CTLA4	Cytotoxic T-Lymphocyte Associated Protein 4	GC02P203854	33.2843
COMT	Catechol-O-Methyltransferase	GC22P019941	33.2689
UGT1A1	UDP Glucuronosyltransferase Family 1 Member A1	GC02P233760	33.2157
HLA-A	Major Histocompatibility Complex, Class I, A	GC06P096057	33.07
SLC6A3	Solute Carrier Family 6 Member 3	GC05M001392	33.0148
BRCA1	BRCA1 DNA Repair Associated	GC17M043044	32.9165
LPL	Lipoprotein Lipase	GC08P019901	32.8137
CD4	CD4 Molecule	GC12P006786	32.7845
IL2	Interleukin 2	GC04M122451	32.7502
PPARA	Peroxisome Proliferator Activated Receptor Alpha	GC22P046150	32.6546
F5	Coagulation Factor V	GC01M169511	32.5999
HGF	Hepatocyte Growth Factor	GC07M081699	32.5342
PTEN	Phosphatase And Tensin Homolog	GC10P095599	32.5289
ADIPOQ	Adiponectin, C1Q And Collagen Domain Containing	GC03P186842	32.3497
CYP2D6	Cytochrome P450 Family 2 Subfamily D Member 6	GC22M042126	32.3368
RYR1	Ryanodine Receptor 1	GC19P076151	32.3109
ALDH9A1	Aldehyde Dehydrogenase 9 Family Member A1	GC01M165682	32.2744
NR1H4	Nuclear Receptor Subfamily 1 Group H Member 4	GC12P100473	32.2423
TRAF3	TNF Receptor Associated Factor 3	GC14P111106	32.2039
BAX	BCL2 Associated X, Apoptosis Regulator	GC19P048954	32.0279
MAPT	Microtubule Associated Protein Tau	GC17P045894	31.958
TNFRSF10B	TNF Receptor Superfamily Member 10b	GC08M023020	31.8532
MIR155	MicroRNA 155	GC21P025573	31.7277
PARP1	Poly(ADP-Ribose) Polymerase 1	GC01M226360	31.6369
TYK2	Tyrosine Kinase 2	GC19M010350	31.5617
RB1	RB Transcriptional Corepressor 1	GC13P048303	31.2859
NFE2L2	NFE2 Like BZIP Transcription Factor 2	GC02M177227	31.2108
IFNB1	Interferon Beta 1	GC09M021077	31.1802
NLRP3	NLR Family Pyrin Domain Containing 3	GC01P247415	31.0818
ESR1	Estrogen Receptor 1	GC06P151656	30.7754
CALR	Calreticulin	GC19P012938	30.7648
GSTP1	Glutathione S-Transferase Pi 1	GC11P067583	30.6544
SERPINA1	Serpin Family A Member 1	GC14M094376	30.6232
IL13	Interleukin 13	GC05P132656	30.5846
IGFBP1	Insulin Like Growth Factor Binding Protein 1	GC07P048326	30.5426
ABCB11	ATP Binding Cassette Subfamily B Member 11	GC02M168922	30.4927
LAMA2	Laminin Subunit Alpha 2	GC06P128863	30.2422
MTHFR	Methylenetetrahydrofolate Reductase	GC01M011785	30.2197
CCL5	C-C Motif Chemokine Ligand 5	GC17M035871	30.1998
CAT	Catalase	GC11P034460	29.9438
SRC	SRC Proto-Oncogene, Non-Receptor Tyrosine Kinase	GC20P037344	29.8427
CYCS	Cytochrome C, Somatic	GC07M025118	29.6775
RIGI	RNA Sensor RIG-I	GC09M032468	29.5845
APC	APC Regulator Of WNT Signaling Pathway	GC05P112707	29.5386
ACE	Angiotensin I Converting Enzyme	GC17P063477	29.5245
IFITM3	Interferon Induced Transmembrane Protein 3	GC11M000319	29.5171
BRCA2	BRCA2 DNA Repair Associated	GC13P032315	29.5078
CDKN3	Cyclin Dependent Kinase Inhibitor 3	GC14P054398	29.3128
MIR17	MicroRNA 17	GC13P091350	28.9628
TF	Transferrin	GC03P135432	28.9403
PKHD1	PKHD1 Ciliary IPT Domain Containing Fibrocystin/Polyductin	GC06M075258	28.9383
CAV1	Caveolin 1	GC07P116524	28.9376
NOS3	Nitric Oxide Synthase 3	GC07P151271	28.8333
CDKN2A	Cyclin Dependent Kinase Inhibitor 2A	GC09M021967	28.7928
MIR146A	MicroRNA 146a	GC05P160485	28.7612
CDKN1A	Cyclin Dependent Kinase Inhibitor 1A	GC06P096237	28.6495
MAOA	Monoamine Oxidase A	GC0XP043654	28.6462
CD36	CD36 Molecule	GC07P080369	28.6045
CYP2B6	Cytochrome P450 Family 2 Subfamily B Member 6	GC19P040991	28.5919
ALAD	Aminolevulinate Dehydratase	GC09M113386	28.5795
SNCA	Synuclein Alpha	GC04M089724	28.3119
CCND1	Cyclin D1	GC11P069641	28.2714
INSR	Insulin Receptor	GC19M007112	28.229
MIR29A	MicroRNA 29a	GC07M130876	28.1071
F3	Coagulation Factor III, Tissue Factor	GC01M094624	28.0985
MX1	MX Dynamin Like GTPase 1	GC21P041420	28.0971
CYP2C9	Cytochrome P450 Family 2 Subfamily C Member 9	GC10P094938	28.0802
MTOR	Mechanistic Target Of Rapamycin Kinase	GC01M011106	28.0792
APOA1	Apolipoprotein A1	GC11M116835	28.0522
CD14	CD14 Molecule	GC05M140631	27.7665
CP	Ceruloplasmin	GC03M149162	27.747
CD40LG	CD40 Ligand	GC0XP136649	27.7121
BMP6	Bone Morphogenetic Protein 6	GC06P007726	27.6577
UROD	Uroporphyrinogen Decarboxylase	GC01P045515	27.5973
JAK1	Janus Kinase 1	GC01M064833	27.5447
CFLAR	CASP8 And FADD Like Apoptosis Regulator	GC02P201126	27.5385
IL17A	Interleukin 17A	GC06P052186	27.3657
MAPK3	Mitogen-Activated Protein Kinase 3	GC16M039242	27.2799
SOD2	Superoxide Dismutase 2	GC06M159669	27.1597
BCL2L1	BCL2 Like 1	GC20M031664	27.1078
PIK3CG	Phosphatidylinositol-4,5-Bisphosphate 3-Kinase Catalytic Subunit Gamma	GC07P106865	27.0911
DDX3X	DEAD-Box Helicase 3 X-Linked	GC0XP041333	26.9473
SERPINE1	Serpin Family E Member 1	GC07P101127	26.9038
GSTT1	Glutathione S-Transferase Theta 1	GC22Mi00270	26.8968
CHUK	Component Of Inhibitor Of Nuclear Factor Kappa B Kinase Complex	GC10M100217	26.8805
ABCB1	ATP Binding Cassette Subfamily B Member 1	GC07M087504	26.7819
CFTR	CF Transmembrane Conductance Regulator	GC07P117287	26.7388
TRADD	TNFRSF1A Associated Via Death Domain	GC16M067154	26.7283
RAF1	Raf-1 Proto-Oncogene, Serine/Threonine Kinase	GC03M012583	26.663
EP300	E1A Binding Protein P300	GC22P047611	26.6328
TNFRSF10A	TNF Receptor Superfamily Member 10a	GC08M023190	26.6185
HLA-DQB1	Major Histocompatibility Complex, Class II, DQ Beta 1	GC06M074984	26.6082
ADHFE1	Alcohol Dehydrogenase Iron Containing 1	GC08P066432	26.5898
GRB2	Growth Factor Receptor Bound Protein 2	GC17M075318	26.5061
GRIN2B	Glutamate Ionotropic Receptor NMDA Type Subunit 2B	GC12M013437	26.4197
MPO	Myeloperoxidase	GC17M058269	26.3909
POMC	Proopiomelanocortin	GC02M025160	26.3569
TGFBI	Transforming Growth Factor Beta Induced	GC05P136027	26.3187
HAMP	Hepcidin Antimicrobial Peptide	GC19P076073	26.3093
EPO	Erythropoietin	GC07P100720	26.1187
IFITM1	Interferon Induced Transmembrane Protein 1	GC11P000313	26.0735
NPY	Neuropeptide Y	GC07P024290	26.028
CASP9	Caspase 9	GC01M015491	25.9597
MIR27A	MicroRNA 27a	GC19M014849	25.9512
CXCR4	C-X-C Motif Chemokine Receptor 4	GC02M136114	25.9275
IFI27	Interferon Alpha Inducible Protein 27	GC14P094104	25.8949
MMP2	Matrix Metallopeptidase 2	GC16P055390	25.883
IL18BP	Interleukin 18 Binding Protein	GC11P071998	25.8451
MTTP	Microsomal Triglyceride Transfer Protein	GC04P099563	25.8255
NAT2	N-Acetyltransferase 2	GC08P018391	25.8092
KRT8	Keratin 8	GC12M052897	25.8088
RAC1	Rac Family Small GTPase 1	GC07P006377	25.7869
SCARB1	Scavenger Receptor Class B Member 1	GC12M124776	25.7491
TRMU	TRNA Mitochondrial 2-Thiouridylase	GC22P046330	25.7198
VCAM1	Vascular Cell Adhesion Molecule 1	GC01P100719	25.6775
DDIT3	DNA Damage Inducible Transcript 3	GC12M057516	25.6299
MIR223	MicroRNA 223	GC0XP066018	25.4496
SIRT1	Sirtuin 1	GC10P067884	25.4098
NFKBIA	NFKB Inhibitor Alpha	GC14M035401	25.3639
MKI67	Marker Of Proliferation Ki-67	GC10M128096	25.3606
SLC10A1	Solute Carrier Family 10 Member 1	GC14M069775	25.3308
TIMP1	TIMP Metallopeptidase Inhibitor 1	GC0XP047769	25.3003
IGF2R	Insulin Like Growth Factor 2 Receptor	GC06P159969	25.2424
ABCC8	ATP Binding Cassette Subfamily C Member 8	GC11M017392	25.2059
NPM1	Nucleophosmin 1	GC05P171387	25.1839
SOCS1	Suppressor Of Cytokine Signaling 1	GC16M012594	25.1327
NOTCH1	Notch Receptor 1	GC09M137930	25.1252
SLC16A1	Solute Carrier Family 16 Member 1	GC01M113021	25.1051
CYP2C19	Cytochrome P450 Family 2 Subfamily C Member 19	GC10P094762	25.1041
RSF1	Remodeling And Spacing Factor 1	GC11M103147	25.0245
ATM	ATM Serine/Threonine Kinase	GC11P108222	25.0127
FGF2	Fibroblast Growth Factor 2	GC04P122826	25.0092
CNR1	Cannabinoid Receptor 1	GC06M088139	24.9966
PINK1	PTEN Induced Kinase 1	GC01P020634	24.9784
AIFM1	Apoptosis Inducing Factor Mitochondria Associated 1	GC0XM130129	24.9715
GHRL	Ghrelin And Obestatin Prepropeptide	GC03M010285	24.9602
VWF	Von Willebrand Factor	GC12M005949	24.9409
FYN	FYN Proto-Oncogene, Src Family Tyrosine Kinase	GC06M111660	24.9107
LDLR	Low Density Lipoprotein Receptor	GC19P011091	24.9055
IRS1	Insulin Receptor Substrate 1	GC02M226731	24.8992
ASGR2	Asialoglycoprotein Receptor 2	GC17M007101	24.7611
PRKCD	Protein Kinase C Delta	GC03P053156	24.7097
MAVS	Mitochondrial Antiviral Signaling Protein	GC20P004641	24.6024
GCK	Glucokinase	GC07M044655	24.5626
CRH	Corticotropin Releasing Hormone	GC08M066176	24.4339
CC2D2A	Coiled-Coil And C2 Domain Containing 2A	GC04P019713	24.4289
IL5	Interleukin 5	GC05M132541	24.4116
IKBKG	Inhibitor Of Nuclear Factor Kappa B Kinase Regulatory Subunit Gamma	GC0XP154541	24.3579
LEPR	Leptin Receptor	GC01P065421	24.3546
HSPA4	Heat Shock Protein Family A (Hsp70) Member 4	GC05P133054	24.2974
SP1	Sp1 Transcription Factor	GC12P053380	24.2183
ABCB7	ATP Binding Cassette Subfamily B Member 7	GC0XM075053	24.175
PPARGC1A	PPARG Coactivator 1 Alpha	GC04M023755	24.1413
TMEM67	Transmembrane Protein 67	GC08P093754	24.074
MIR181B1	MicroRNA 181b-1	GC01M198858	24.0292
CYP2A6	Cytochrome P450 Family 2 Subfamily A Member 6	GC19M040843	24.0157
IKBKB	Inhibitor Of Nuclear Factor Kappa B Kinase Subunit Beta	GC08P042271	24.0141
HSPA5	Heat Shock Protein Family A (Hsp70) Member 5	GC09M125234	24.012
TBC1D24	TBC1 Domain Family Member 24	GC16P002475	24.0033
G6PD	Glucose-6-Phosphate Dehydrogenase	GC0XM154568	23.9054
SEPSECS	Sep (O-Phosphoserine) TRNA:Sec (Selenocysteine) TRNA Synthase	GC04M025121	23.8877
POLG	DNA Polymerase Gamma, Catalytic Subunit	GC15M126455	23.808
MIR22	MicroRNA 22	GC17M001713	23.7329
MIR221	MicroRNA 221	GC0XM045746	23.7203
MCL1	MCL1 Apoptosis Regulator, BCL2 Family Member	GC01M153178	23.7082
NQO1	NAD(P)H Quinone Dehydrogenase 1	GC16M069706	23.6885
MMP1	Matrix Metallopeptidase 1	GC11M104437	23.6546
AGT	Angiotensinogen	GC01M230690	23.638
NPHP3	Nephrocystin 3	GC03M132683	23.6034
IGF2	Insulin Like Growth Factor 2	GC11M004920	23.5909
BIRC5	Baculoviral IAP Repeat Containing 5	GC17P078214	23.5793
NGF	Nerve Growth Factor	GC01M115285	23.5747
SPP1	Secreted Phosphoprotein 1	GC04P087975	23.5188
HMGB1	High Mobility Group Box 1	GC13M030456	23.5146
RANBP2	RAN Binding Protein 2	GC02P108719	23.506
TGIF1	TGFB Induced Factor Homeobox 1	GC18P003411	23.4585
GAA	Alpha Glucosidase	GC17P080101	23.4159
ADRB2	Adrenoceptor Beta 2	GC05P148825	23.3919
MIR126	MicroRNA 126	GC09P136670	23.3634
PCNA	Proliferating Cell Nuclear Antigen	GC20M005114	23.3542
PKD1	Polycystin 1, Transient Receptor Potential Channel Interacting	GC16M008593	23.3493
HRAS	HRas Proto-Oncogene, GTPase	GC11M004801	23.3439
BID	BH3 Interacting Domain Death Agonist	GC22M017734	23.3284
NR3C1	Nuclear Receptor Subfamily 3 Group C Member 1	GC05M143277	23.2627
CPT1A	Carnitine Palmitoyltransferase 1A	GC11M068754	23.236
PTPN11	Protein Tyrosine Phosphatase Non-Receptor Type 11	GC12P112418	23.2246
CXCL12	C-X-C Motif Chemokine Ligand 12	GC10M044370	23.1853
PDCD1	Programmed Cell Death 1	GC02M241849	23.1074
KRAS	KRAS Proto-Oncogene, GTPase	GC12M025204	23.09
MBL2	Mannose Binding Lectin 2	GC10M052760	23.0754
AXIN1	Axin 1	GC16M000287	23.0569
EDN1	Endothelin 1	GC06P012256	23.0366
IL2RA	Interleukin 2 Receptor Subunit Alpha	GC10M006010	23.0213
CD81	CD81 Molecule	GC11P002616	23.0178
ABCB4	ATP Binding Cassette Subfamily B Member 4	GC07M087365	22.8903
FOXP3	Forkhead Box P3	GC0XM049250	22.8138
MIR222	MicroRNA 222	GC0XM045747	22.7657
VDR	Vitamin D Receptor	GC12M047841	22.7247
CDH1	Cadherin 1	GC16P068737	22.6546
SQSTM1	Sequestosome 1	GC05P179806	22.6299
ERBB2	Erb-B2 Receptor Tyrosine Kinase 2	GC17P039687	22.5991
UNC93B1	Unc-93 Homolog B1, TLR Signaling Regulator	GC11M067991	22.5828
RIPK1	Receptor Interacting Serine/Threonine Kinase 1	GC06P003375	22.5815
EPAS1	Endothelial PAS Domain Protein 1	GC02P046293	22.5091
TBP	TATA-Box Binding Protein	GC06P170554	22.4319
SLCO1B1	Solute Carrier Organic Anion Transporter Family Member 1B1	GC12P025372	22.3952
GSR	Glutathione-Disulfide Reductase	GC08M030678	22.3541
HLA-DQA1	Major Histocompatibility Complex, Class II, DQ Alpha 1	GC06P096128	22.3314
KEAP1	Kelch Like ECH Associated Protein 1	GC19M010486	22.3269
IRF1	Interferon Regulatory Factor 1	GC05M132440	22.2396
RARB	Retinoic Acid Receptor Beta	GC03P024689	22.2295
FLT1	Fms Related Receptor Tyrosine Kinase 1	GC13M028300	22.21
CSF3	Colony Stimulating Factor 3	GC17P040015	22.1853
FGA	Fibrinogen Alpha Chain	GC04M154583	22.1709
CCL3	C-C Motif Chemokine Ligand 3	GC17M036088	22.1606
SMAD3	SMAD Family Member 3	GC15P067063	22.0905
KCNJ2	Potassium Inwardly Rectifying Channel Subfamily J Member 2	GC17P070168	22.0839
PRKCA	Protein Kinase C Alpha	GC17P066302	22.0574
DBH	Dopamine Beta-Hydroxylase	GC09P133636	22.053
SOCS3	Suppressor Of Cytokine Signaling 3	GC17M078356	21.9768
HMBS	Hydroxymethylbilane Synthase	GC11P119084	21.9331
HMGCR	3-Hydroxy-3-Methylglutaryl-CoA Reductase	GC05P075336	21.9315
PSEN1	Presenilin 1	GC14P073136	21.9271
TNFSF11	TNF Superfamily Member 11	GC13P042562	21.8991
ALOX5	Arachidonate 5-Lipoxygenase	GC10P045374	21.8964
RELA	RELA Proto-Oncogene, NF-KB Subunit	GC11M065653	21.8462
RPGRIP1L	RPGRIP1 Like	GC16M053597	21.833
LAMTOR5	Late Endosomal/Lysosomal Adaptor, MAPK And MTOR Activator 5	GC01M110401	21.8327
SST	Somatostatin	GC03M187668	21.7598
CYP1B1	Cytochrome P450 Family 1 Subfamily B Member 1	GC02M038066	21.7534
CCL11	C-C Motif Chemokine Ligand 11	GC17P034285	21.7279
MIR20A	MicroRNA 20a	GC13P091595	21.7144
TH	Tyrosine Hydroxylase	GC11M002163	21.6775
PON1	Paraoxonase 1	GC07M095297	21.6556
CLU	Clusterin	GC08M027596	21.6081
MIR200B	MicroRNA 200b	GC01P001167	21.5635
PRKN	Parkin RBR E3 Ubiquitin Protein Ligase	GC06M161348	21.5612
ATP7B	ATPase Copper Transporting Beta	GC13M051930	21.533
THPO	Thrombopoietin	GC03M184371	21.4785
SLC25A13	Solute Carrier Family 25 Member 13	GC07M096120	21.4256
HP	Haptoglobin	GC16P072590	21.3912
PKD2	Polycystin 2, Transient Receptor Potential Cation Channel	GC04P088007	21.3519
IL1R1	Interleukin 1 Receptor Type 1	GC02P102136	21.3335
PNKD	PNKD Metallo-Beta-Lactamase Domain Containing	GC02P218270	21.3142
LDHA	Lactate Dehydrogenase A	GC11P018394	21.3093
CETP	Cholesteryl Ester Transfer Protein	GC16P056961	21.293
CPOX	Coproporphyrinogen Oxidase	GC03M098576	21.2855
MDM2	MDM2 Proto-Oncogene	GC12P068808	21.2772
PRL	Prolactin	GC06M022287	21.2284
NOS1	Nitric Oxide Synthase 1	GC12M117208	21.2275
HTR1A	5-Hydroxytryptamine Receptor 1A	GC05M063960	21.2182
MIR203A	MicroRNA 203a	GC14P111124	21.2153
APP	Amyloid Beta Precursor Protein	GC21M025880	21.2071
DHFR	Dihydrofolate Reductase	GC05M080626	21.2018
BMP2	Bone Morphogenetic Protein 2	GC20P006767	21.1451
HSPA1A	Heat Shock Protein Family A (Hsp70) Member 1A	GC06P096117	21.1331
MAPK10	Mitogen-Activated Protein Kinase 10	GC04M085990	21.1283
IGF1R	Insulin Like Growth Factor 1 Receptor	GC15P098648	21.1195
UGT1A9	UDP Glucuronosyltransferase Family 1 Member A9	GC02P233671	21.115
PIK3R1	Phosphoinositide-3-Kinase Regulatory Subunit 1	GC05P068215	21.0924
ITGB3	Integrin Subunit Beta 3	GC17P067114	21.0785
SERPINA3	Serpin Family A Member 3	GC14P094612	21.0709
EGR1	Early Growth Response 1	GC05P138465	21.0507
CALM1	Calmodulin 1	GC14P090396	20.9897
CCN2	Cellular Communication Network Factor 2	GC06M131948	20.9864
ALDH1A1	Aldehyde Dehydrogenase 1 Family Member A1	GC09M072900	20.9667
UGT1A7	UDP Glucuronosyltransferase Family 1 Member A7	GC02P233681	20.8735
IFNAR2	Interferon Alpha And Beta Receptor Subunit 2	GC21P033229	20.862
CXCR3	C-X-C Motif Chemokine Receptor 3	GC0XM071615	20.8554
LOC110806262	Solute Carrier Family 6 Member 4 Gene Promoter	GC17P030235	20.8472
SREBF1	Sterol Regulatory Element Binding Transcription Factor 1	GC17M017810	20.7789
CCK	Cholecystokinin	GC03M042274	20.7421
SPINK1	Serine Peptidase Inhibitor Kazal Type 1	GC05M147825	20.6656
NR1H2	Nuclear Receptor Subfamily 1 Group H Member 2	GC19P050329	20.641
RHOA	Ras Homolog Family Member A	GC03M049359	20.573
MIR195	MicroRNA 195	GC17M011669	20.546
ELANE	Elastase, Neutrophil Expressed	GC19P004053	20.509
TGFBR1	Transforming Growth Factor Beta Receptor 1	GC09P099104	20.4441
ANXA5	Annexin A5	GC04M121667	20.4158
CISH	Cytokine Inducible SH2 Containing Protein	GC03M052050	20.3826
CEBPB	CCAAT Enhancer Binding Protein Beta	GC20P050190	20.3002
CASP1	Caspase 1	GC11M105025	20.2659
CDK1	Cyclin Dependent Kinase 1	GC10P060772	20.2424
CDK2	Cyclin Dependent Kinase 2	GC12P055966	20.2354
VHL	Von Hippel-Lindau Tumor Suppressor	GC03P013997	20.1796
ADAR	Adenosine Deaminase RNA Specific	GC01M154603	20.1692
IGFBP3	Insulin Like Growth Factor Binding Protein 3	GC07M045912	20.1633
APOBEC3G	Apolipoprotein B MRNA Editing Enzyme Catalytic Subunit 3G	GC22P047510	20.15
TSPO	Translocator Protein	GC22P043151	20.1164
AVP	Arginine Vasopressin	GC20M003082	20.1028
GAPDH	Glyceraldehyde-3-Phosphate Dehydrogenase	GC12P024813	20.064
MTUS1	Microtubule Associated Scaffold Protein 1	GC08M017643	20.0412
SERPINC1	Serpin Family C Member 1	GC01M174691	20.037

## Sheet: ST3
Supplementary 3: (1) Column 1: List of genes/protein molecules regulated by the Acetaminophen (2) Column 2: Peer review of Acetaminophen induced hepatotoxicity and its effect on protein molecules (3) Column 3: References
Note: Acetaminophen targets are collected from literature and not predicted
Protein targeted by the Acetaminophen	Effect of Acetaminophen on protein molecule	References
AR	Overexpression of aldose reductase	[114]
SULT1A1	Increased expression	[115]
CYP2D6	Increased expression	[116]
GPX1	Decreased expression	[117]
GLUL	Decreased expression	[118]
ALDH1L1	Decreased activity	[119]
ATP5F1A	Binds covalently to mediate acetaminophen liver toxicity	[119]
BAX	Dysregulation	[119]
BCL2	Dysregulation	[119]
CA3	Binds covalently to mediate acetaminophen liver toxicity	[119]
ENDOG	Causes induction	[119]
GLUD1	Decreased activity	[119]
GOT1	Causes elevation in the levels of AST	[119]
GPT	Causes elevation in the levels of ALT	[119]
IL10	Decreased expression	[119]
IL1A	Increased expression of IL-1 alpha	[119]
JAK1	Causes induction	[119]
MAT1A	Binds covalently to mediate acetaminophen liver toxicity	[119]
MIP2	Upregulation of MIP-2	[119]
NOS1	Increased expression of nitric oxide synthase	[119]
NOX1	Activation of NADPH oxidase	[119]
PPA1	Binds covalently to mediate acetaminophen liver toxicity	[119]
PTGS2	Induction of COX-2	[119]
TNF	Increased expression of TNF- alpha	[119]
VEGFA	Increased levels	[119]
VEGFB	Increased levels	[119]
CYP2E1	Causes downregulation	[120]
GSK3B	Increased expression	[120]
IL12	Causes induction	[120]
IL18	Causes induction	[120]
NFKB1	Increased activation	[120]
SOD	Elevation in the levels of SOD	[120]
TLR3	Increased expression	[120]
ALDH1A1	Decreased expression	[121]
ALOX5AP	Increased expression	[122]
LBP	Increased expression	[123]
CYP1A2	Increased expression	[124]
CYP3A4	Increased expression	[124]
Acetaminophen induced hepatitis genes from GeneCards
Gene Symbol	Description	GC Id	Relevance score
TNF	Tumor Necrosis Factor	GC06P096100	75.0695
IFNG	Interferon Gamma	GC12M068154	66.2863
TP53	Tumor Protein P53	GC17M007661	62.3711
ALB	Albumin	GC04P073397	58.3109
IL6	Interleukin 6	GC07P022725	58.0319
GPT	Glutamic--Pyruvic Transaminase	GC08P144502	53.629
MAPK1	Mitogen-Activated Protein Kinase 1	GC22M021759	51.561
CPT2	Carnitine Palmitoyltransferase 2	GC01P053196	49.5951
IFNA1	Interferon Alpha 1	GC09P021622	48.2791
CXCL8	C-X-C Motif Chemokine Ligand 8	GC04P073740	48.1959
F2	Coagulation Factor II, Thrombin	GC11P046752	47.0235
TGFB1	Transforming Growth Factor Beta 1	GC19M041301	46.9462
IL10	Interleukin 10	GC01M206767	46.9101
CYP3A4	Cytochrome P450 Family 3 Subfamily A Member 4	GC07M099759	45.5863
NOS2	Nitric Oxide Synthase 2	GC17M027756	45.2366
PTGS2	Prostaglandin-Endoperoxide Synthase 2	GC01M186671	44.8283
MIR122	MicroRNA 122	GC18P058451	44.5858
CYP2E1	Cytochrome P450 Family 2 Subfamily E Member 1	GC10P133520	43.6432
IL1B	Interleukin 1 Beta	GC02M112829	43.5242
TLR3	Toll Like Receptor 3	GC04P186059	43.1972
FAS	Fas Cell Surface Death Receptor	GC10P095615	42.1244
CTNNB1	Catenin Beta 1	GC03P041194	41.3969
INS	Insulin	GC11M002159	40.8468
CYP1A2	Cytochrome P450 Family 1 Subfamily A Member 2	GC15P074748	40.6657
VEGFA	Vascular Endothelial Growth Factor A	GC06P043770	40.5316
CASP3	Caspase 3	GC04M184627	40.479
TICAM1	TIR Domain Containing Adaptor Molecule 1	GC19M004815	39.596
TNFSF10	TNF Superfamily Member 10	GC03M172505	39.5174
SLC17A5	Solute Carrier Family 17 Member 5	GC06M073593	39.4201
UGT1A1	UDP Glucuronosyltransferase Family 1 Member A1	GC02P233760	38.8215
TLR4	Toll Like Receptor 4	GC09P117704	38.519
BCL2	BCL2 Apoptosis Regulator	GC18M063123	38.0621
AFP	Alpha Fetoprotein	GC04P073431	37.8031
MAPK8	Mitogen-Activated Protein Kinase 8	GC10P048306	37.7
FASLG	Fas Ligand	GC01P172628	37.1999
IL4	Interleukin 4	GC05P132673	37.1245
STAT1	Signal Transducer And Activator Of Transcription 1	GC02M190908	36.2635
HAVCR1	Hepatitis A Virus Cellular Receptor 1	GC05M157028	36.2411
CYP2D6	Cytochrome P450 Family 2 Subfamily D Member 6	GC22M042126	35.3173
KRT18	Keratin 18	GC12P052948	35.0654
MYC	MYC Proto-Oncogene, BHLH Transcription Factor	GC08P127735	34.998
IFNB1	Interferon Beta 1	GC09M021077	33.8483
F5	Coagulation Factor V	GC01M169511	33.2276
HLA-B	Major Histocompatibility Complex, Class I, B	GC06M074887	32.8531
CCL2	C-C Motif Chemokine Ligand 2	GC17P034255	32.7978
CXCL10	C-X-C Motif Chemokine Ligand 10	GC04M076021	32.5833
MAPK14	Mitogen-Activated Protein Kinase 14	GC06P096228	32.5745
MMP9	Matrix Metallopeptidase 9	GC20P046008	31.7464
HMOX1	Heme Oxygenase 1	GC22P035380	31.7404
IL2	Interleukin 2	GC04M122451	31.7296
PPARG	Peroxisome Proliferator Activated Receptor Gamma	GC03P012287	31.7295
HLA-A	Major Histocompatibility Complex, Class I, A	GC06P096057	31.7072
TERT	Telomerase Reverse Transcriptase	GC05M001253	31.5409
GGT1	Gamma-Glutamyltransferase 1	GC22P024583	31.4956
IL13	Interleukin 13	GC05P132656	31.1347
HNF4A	Hepatocyte Nuclear Factor 4 Alpha	GC20P044355	31.1144
IFNA2	Interferon Alpha 2	GC09M021384	31.023
APOE	Apolipoprotein E	GC19P076400	30.4414
GSTP1	Glutathione S-Transferase Pi 1	GC11P067583	30.0799
MIR21	MicroRNA 21	GC17P067479	30.0724
IL18	Interleukin 18	GC11M112143	29.9569
TLR2	Toll Like Receptor 2	GC04P153684	29.9205
BAX	BCL2 Associated X, Apoptosis Regulator	GC19P048954	29.7735
CALR	Calreticulin	GC19P012938	29.559
PARP1	Poly(ADP-Ribose) Polymerase 1	GC01M226360	29.5404
HGF	Hepatocyte Growth Factor	GC07M081699	29.3457
RIGI	RNA Sensor RIG-I	GC09M032468	29.2991
BCL2L1	BCL2 Like 1	GC20M031664	29.267
SOD1	Superoxide Dismutase 1	GC21P031659	29.1182
UGT1A9	UDP Glucuronosyltransferase Family 1 Member A9	GC02P233671	28.9812
CDKN1A	Cyclin Dependent Kinase Inhibitor 1A	GC06P096237	28.7509
CYP1A1	Cytochrome P450 Family 1 Subfamily A Member 1	GC15M074719	28.737
ICAM1	Intercellular Adhesion Molecule 1	GC19P010870	28.3146
HLA-DQB1	Major Histocompatibility Complex, Class II, DQ Beta 1	GC06M074984	28.2146
PKHD1	PKHD1 Ciliary IPT Domain Containing Fibrocystin/Polyductin	GC06M075258	28.1669
CTLA4	Cytotoxic T-Lymphocyte Associated Protein 4	GC02P203854	28.0358
EGF	Epidermal Growth Factor	GC04P109912	27.9402
UGT1A6	UDP Glucuronosyltransferase Family 1 Member A6	GC02P233691	27.6028
CYCS	Cytochrome C, Somatic	GC07M025118	27.3657
CCND1	Cyclin D1	GC11P069641	27.3613
CRP	C-Reactive Protein	GC01M159730	27.1419
G6PD	Glucose-6-Phosphate Dehydrogenase	GC0XM154568	27.0819
TNFRSF1A	TNF Receptor Superfamily Member 1A	GC12M006328	26.9309
ABCB1	ATP Binding Cassette Subfamily B Member 1	GC07M087504	26.8758
CYP2A6	Cytochrome P450 Family 2 Subfamily A Member 6	GC19M040843	26.5299
CYP2C19	Cytochrome P450 Family 2 Subfamily C Member 19	GC10P094762	26.1869
AIFM1	Apoptosis Inducing Factor Mitochondria Associated 1	GC0XM130129	26.031
CCL5	C-C Motif Chemokine Ligand 5	GC17M035871	25.8653
GSTM1	Glutathione S-Transferase Mu 1	GC01P109687	25.5775
F3	Coagulation Factor III, Tissue Factor	GC01M094624	25.4995
NQO1	NAD(P)H Quinone Dehydrogenase 1	GC16M069706	25.4177
NFE2L2	NFE2 Like BZIP Transcription Factor 2	GC02M177227	25.2139
MIR155	MicroRNA 155	GC21P025573	25.0284
PPARA	Peroxisome Proliferator Activated Receptor Alpha	GC22P046150	24.6504
CD4	CD4 Molecule	GC12P006786	24.5351
CYP2C9	Cytochrome P450 Family 2 Subfamily C Member 9	GC10P094938	24.327
IL17A	Interleukin 17A	GC06P052186	24.2579
PINK1	PTEN Induced Kinase 1	GC01P020634	24.1289
SERPINA1	Serpin Family A Member 1	GC14M094376	24.0965
PCNA	Proliferating Cell Nuclear Antigen	GC20M005114	23.8436
PTGS1	Prostaglandin-Endoperoxide Synthase 1	GC09P122370	23.6168
LEP	Leptin	GC07P128241	23.5361
MAPK3	Mitogen-Activated Protein Kinase 3	GC16M039242	23.352
HSPA4	Heat Shock Protein Family A (Hsp70) Member 4	GC05P133054	23.2852
VWF	Von Willebrand Factor	GC12M005949	23.1295
CYP2B6	Cytochrome P450 Family 2 Subfamily B Member 6	GC19P040991	23.1198
ANXA5	Annexin A5	GC04M121667	23.0353
MCL1	MCL1 Apoptosis Regulator, BCL2 Family Member	GC01M153178	23.0309
IL1A	Interleukin 1 Alpha	GC02M112773	22.8441
PDCD1	Programmed Cell Death 1	GC02M241849	22.8126
MPO	Myeloperoxidase	GC17M058269	22.6768
HMGB1	High Mobility Group Box 1	GC13M030456	22.5518
NR1I2	Nuclear Receptor Subfamily 1 Group I Member 2	GC03P119780	22.1601
UGT1A	UDP Glucuronosyltransferase Family 1 Member A Complex Locus	GC02P233592	22.1377
IL5	Interleukin 5	GC05M132541	22.0712
SEPSECS	Sep (O-Phosphoserine) TRNA:Sec (Selenocysteine) TRNA Synthase	GC04M025121	21.8774
ABCC2	ATP Binding Cassette Subfamily C Member 2	GC10P099782	21.8147
KRT8	Keratin 8	GC12M052897	21.73
ATM	ATM Serine/Threonine Kinase	GC11P108222	21.3942
CD36	CD36 Molecule	GC07P080369	21.3558
NAT2	N-Acetyltransferase 2	GC08P018391	21.1295
CAT	Catalase	GC11P034460	20.4955
GCK	Glucokinase	GC07M044655	20.3976
CCL11	C-C Motif Chemokine Ligand 11	GC17P034285	20.3608
PRKCD	Protein Kinase C Delta	GC03P053156	20.2535
CSF3	Colony Stimulating Factor 3	GC17P040015	20.1897
TGIF1	TGFB Induced Factor Homeobox 1	GC18P003411	20.0869
UGT1A4	UDP Glucuronosyltransferase Family 1 Member A4	GC02P233718	20.0859

## Sheet: ST4
Supplementary 4: (1) Column 1: List of genes/protein molecules regulated by the Isoniazid (2) Column 2: Peer review of Isoniazid induced hepatotoxicity and its effect on protein molecules (3) Column 3: References
Note: Isoniazid data is collected from the literature and not predicted.
Proteins targeted by Isoniazid	Effect of Isoniazid on protein molecule	References
BCL2	Downregulate	[125]
ALT	Upregulates	[126]
STAT3	Upregulates	[127]
BAX	Upregulate	[128]
CASP3	Upregulate	[128]
CASP8	Upregulate	[128]
CASP9	Upregulate	[128]
CAT	Downregulate	[128]
CYT	Upregulate	[128]
GCLC	Upregulate	[128]
GPx	Downregulate	[128]
GSH	Downregulate	[128]
HMOX1	Upregulate	[128]
MDA	Upregulate	[128]
PPARA	Downregulate	[128]
SOD	Downregulate	[128]
ACSL1	Downregulate	[129]
NAD	Upregulates	[129]
FXR	Downregulate	[130]
BAX	Increases expression	[131]
BCL2	Decreases expression	[131]
CYP2E1	Upregulate	[132]
GST	Downregulate	[132]
NAT2	Downregulate	[132]
DRP1	Upregulates	[133]
MAPK	Upregulates	[133]
NRF1	Upregulates	[133]
PPARGC1A	Upregulates	[133]
SIRT1	Upregulates	[133]
IL6	Upregulates	[134]
Isoniazid induced hepatitis genes from GeneCards
Gene Symbol	Description	GC Id	Relevance score
TNF	Tumor Necrosis Factor	GC06P096100	77.7194
IFNG	Interferon Gamma	GC12M068154	70.653
TP53	Tumor Protein P53	GC17M007661	60.6748
ALB	Albumin	GC04P073397	59.9757
GPT	Glutamic--Pyruvic Transaminase	GC08P144502	48.4761
IL10	Interleukin 10	GC01M206767	46.1632
NOS2	Nitric Oxide Synthase 2	GC17M027756	45.9533
NAT2	N-Acetyltransferase 2	GC08P018391	41.9176
CYP2E1	Cytochrome P450 Family 2 Subfamily E Member 1	GC10P133520	41.6009
CYP3A4	Cytochrome P450 Family 3 Subfamily A Member 4	GC07M099759	40.059
F2	Coagulation Factor II, Thrombin	GC11P046752	39.1178
CASP3	Caspase 3	GC04M184627	38.3312
HLA-DRB1	Major Histocompatibility Complex, Class II, DR Beta 1	GC06M074974	37.7859
SLC17A5	Solute Carrier Family 17 Member 5	GC06M073593	36.266
CYP1A2	Cytochrome P450 Family 1 Subfamily A Member 2	GC15P074748	32.41
LMNA	Lamin A/C	GC01P156082	31.2177
KRT18	Keratin 18	GC12P052948	30.0508
CAT	Catalase	GC11P034460	28.8545
GGT1	Gamma-Glutamyltransferase 1	GC22P024583	28.2944
CYP2D6	Cytochrome P450 Family 2 Subfamily D Member 6	GC22M042126	27.9935
SOD1	Superoxide Dismutase 1	GC21P031659	27.6193
EGF	Epidermal Growth Factor	GC04P109912	26.8759
UGT1A1	UDP Glucuronosyltransferase Family 1 Member A1	GC02P233760	26.3387
G6PD	Glucose-6-Phosphate Dehydrogenase	GC0XM154568	26.2479
CDKN1A	Cyclin Dependent Kinase Inhibitor 1A	GC06P096237	26.2184
GSTM1	Glutathione S-Transferase Mu 1	GC01P109687	25.3025
ABCB1	ATP Binding Cassette Subfamily B Member 1	GC07M087504	24.9388
CD4	CD4 Molecule	GC12P006786	24.6829
CYP2C9	Cytochrome P450 Family 2 Subfamily C Member 9	GC10P094938	24.5003
CDKN2A	Cyclin Dependent Kinase Inhibitor 2A	GC09M021967	24.3004
LEP	Leptin	GC07P128241	23.6001
EPO	Erythropoietin	GC07P100720	23.343
IGFBP1	Insulin Like Growth Factor Binding Protein 1	GC07P048326	22.7423
PDCD1	Programmed Cell Death 1	GC02M241849	22.7093
IL1A	Interleukin 1 Alpha	GC02M112773	22.5028
CYP1A1	Cytochrome P450 Family 1 Subfamily A Member 1	GC15M074719	22.4784
CYP2B6	Cytochrome P450 Family 2 Subfamily B Member 6	GC19P040991	22.3873
SLCO1B1	Solute Carrier Organic Anion Transporter Family Member 1B1	GC12P025372	22.0486
CYP2C19	Cytochrome P450 Family 2 Subfamily C Member 19	GC10P094762	21.6168
GSTP1	Glutathione S-Transferase Pi 1	GC11P067583	21.4334
INHA	Inhibin Subunit Alpha	GC02P219569	21.3321
IL2RA	Interleukin 2 Receptor Subunit Alpha	GC10M006010	20.5979
MPO	Myeloperoxidase	GC17M058269	20.4506
KRT8	Keratin 8	GC12M052897	20.3709
GSTT1	Glutathione S-Transferase Theta 1	GC22Mi00270	20.3445
CP	Ceruloplasmin	GC03M149162	20.1358
FASN	Fatty Acid Synthase	GC17M082078	20.0668
CYP2A6	Cytochrome P450 Family 2 Subfamily A Member 6	GC19M040843	20.0313

## Sheet: ST5
Supplementary 5: (1) Column 1: List of genes/protein molecules regulated by the D-Galacotosamine (2) Column 2: Peer review of D-Galacotosamine induced hepatotoxicity and its effect on protein molecules (3) Column 3: References
Note: D-Galacotosamine data is collected from the literature and not predicted.
Gene IDs	Effect of D-Galactosamine on protein molecule	References
AKT1	Upregulates	[135]
ALPG	Upregulates	[136]
ALT	Upregulates	[137]
CASP3	Upregulates	[137]
CASP8	Upregulates	[137]
TNF	Upregulates	[137]
SIRT1	Downregulates	[138]
NLRP3	Upregulates	[139]
PYCARD	Upregulates	[139]
TXNIP	Upregulates	[139]
CD80	Upregulates	[140]
CD86	Upregulates	[140]
AKT2	Upregulates	[141]
PI3K	Upregulates	[141]
MAPK	Upregulates	[142]
MMP9	Upregulates	[142]
PDCD4	Upregulates	[143]
XDH	Upregulates	[144]
TP53	Upregulates	[145]
BAX	Upregulates	[145]
BCL2	Downregulates	[145]
IL1	Upregulates	[145]
UTP	Downregulates	[145]
ERK	Upregulates	[146]
HO1	Downregulates	[146]
IFNG	Upregulates	[146]
IL1B	Upregulates	[146]
IL6	Upregulates	[146]
TLR4	Upregulates	[147]
	D-Galactosamine induced hepatitis genes from GeneCards
Gene Symbol	Description	GC Id	Relevance score
TNF	Tumor Necrosis Factor	GC06P096100	69.3949
GC	GC Vitamin D Binding Protein	GC04M071741	50.6754
IL6	Interleukin 6	GC07P022725	50.1783
TP53	Tumor Protein P53	GC17M007661	49.961
NOS2	Nitric Oxide Synthase 2	GC17M027756	44.689
MAPK1	Mitogen-Activated Protein Kinase 1	GC22M021759	42.8304
CASP8	Caspase 8	GC02P201233	42.5682
ALB	Albumin	GC04P073397	40.6792
CASP3	Caspase 3	GC04M184627	40.3779
CXCL8	C-X-C Motif Chemokine Ligand 8	GC04P073740	39.8692
IL1B	Interleukin 1 Beta	GC02M112829	39.7329
IFNG	Interferon Gamma	GC12M068154	39.3908
TNFSF10	TNF Superfamily Member 10	GC03M172505	39.0302
IL10	Interleukin 10	GC01M206767	38.1539
BCL2	BCL2 Apoptosis Regulator	GC18M063123	37.8819
TGFB1	Transforming Growth Factor Beta 1	GC19M041301	36.665
IGF1	Insulin Like Growth Factor 1	GC12M102395	35.9302
PTGS2	Prostaglandin-Endoperoxide Synthase 2	GC01M186671	34.7303
FAS	Fas Cell Surface Death Receptor	GC10P095615	34.2132
JUN	Jun Proto-Oncogene, AP-1 Transcription Factor Subunit	GC01M058780	33.7785
GPT	Glutamic--Pyruvic Transaminase	GC08P144502	31.0454
NLRP3	NLR Family Pyrin Domain Containing 3	GC01P247415	31.0445
CCL2	C-C Motif Chemokine Ligand 2	GC17P034255	30.9901
AIFM1	Apoptosis Inducing Factor Mitochondria Associated 1	GC0XM130129	30.1586
BAX	BCL2 Associated X, Apoptosis Regulator	GC19P048954	29.1579
SMPD1	Sphingomyelin Phosphodiesterase 1	GC11P006390	29.0638
APOE	Apolipoprotein E	GC19P076400	28.6562
STAT1	Signal Transducer And Activator Of Transcription 1	GC02M190908	28.6366
F2	Coagulation Factor II, Thrombin	GC11P046752	28.451
HLA-B	Major Histocompatibility Complex, Class I, B	GC06M074887	28.1357
CD36	CD36 Molecule	GC07P080369	28.0287
IL2	Interleukin 2	GC04M122451	27.9604
CYCS	Cytochrome C, Somatic	GC07M025118	27.9589
SOD1	Superoxide Dismutase 1	GC21P031659	27.9331
F3	Coagulation Factor III, Tissue Factor	GC01M094624	27.5875
UGT1A1	UDP Glucuronosyltransferase Family 1 Member A1	GC02P233760	26.9709
NFKB1	Nuclear Factor Kappa B Subunit 1	GC04P102501	26.2695
ICAM1	Intercellular Adhesion Molecule 1	GC19P010870	26.1735
EGF	Epidermal Growth Factor	GC04P109912	26.0011
NAGLU	N-Acetyl-Alpha-Glucosaminidase	GC17P066885	25.0653
TNFRSF1A	TNF Receptor Superfamily Member 1A	GC12M006328	24.9749
MAPK3	Mitogen-Activated Protein Kinase 3	GC16M039242	24.9545
CAT	Catalase	GC11P034460	24.7786
CXCL10	C-X-C Motif Chemokine Ligand 10	GC04M076021	24.6364
LPL	Lipoprotein Lipase	GC08P019901	22.9516
CCL5	C-C Motif Chemokine Ligand 5	GC17M035871	22.822
SLC17A5	Solute Carrier Family 17 Member 5	GC06M073593	22.4743
HGF	Hepatocyte Growth Factor	GC07M081699	22.2804
NR1I2	Nuclear Receptor Subfamily 1 Group I Member 2	GC03P119780	20.9359
SOD2	Superoxide Dismutase 2	GC06M159669	20.8719
CSF3	Colony Stimulating Factor 3	GC17P040015	20.6003
CSF2	Colony Stimulating Factor 2	GC05P132073	20.47

## Sheet: ST6
Supplementary 6: (1) Column 1: List of genes/protein molecules regulated by the Lipopolysaccharide (2) Column 2: Peer review of Lipopolysaccharide induced hepatotoxicity and its effect on protein molecules (3) References
Note: Lipopolysaccharide data is collected from the literature and not predicted.
Gene IDs	Effect of Lipopolysaccharide on protein molecule	References
EHMT2	downregulation of EHMT2	[148]
IL6	activation of IL6	[149]
IFNAR1	activation of IFNAR1	[150]
CDKN2A	downregulation of CDKN2A	[151]
HNF4A	increase of HNF4A	[152]
CDK6	supression of CDK6	[153]
TLR4	Secretion of TLR4	[154]
SREBP1A	increase in SREBP1A	[155]
CDK1	downregulation of CDK2	[156]
CDK2	downregulation of CDK2	[156]
IGF1R	activation of IGF1R	[157]
IFNAR2	deficient to IFNAR2	[158]
ALDH1	modulates ALDH1	[159]
GPT	increase of the serum GPT level	[160]
STAT3	increase of STAT3	[161]
AKT1	decreases the AKT1 level	[162]
AKT2	decreases the AKT1 level	[162]
ALDH1A1	upregulates ALDH1A1	[163]
MMP9	inhibition of MMP9	[141]
IL10	increase of IL10	[164]
SREBP1C	increase in SREBP1C	[165]
TERT	up regulation of TERT	[166]
HGF	regeneration of HGF	[167]
PRKCB	down regulation of PRKCB	[168]
PRKCA	regulation of PRKCA	[169]
IL18	attenuates IL18	[170]
BCL2	decrease in BCL2	[171]
IL6	Production of IL6	[172]
TNFA	Production of TNFA	[172]
IL12	production of IL-12	[173]
CD14	production of CD14	[174]
APOA1	upregulates APOA1	[175]
SLC10A1	down regulation of SLC10A1	[176]
TLR2	regulation of TLR2	[177]
TLR9	regulation of TLR9	[177]
GMCSF	modulates GMCSF	[178]
TCF19	regulation of TCF19	[179]
HMGCR	increase of HMGCR	[180]
LDLR	increase of LDLR	[180]
MD2	Secretion of MD2	[181]
MAPK1	activation of MAPK1	[182]
GGT1	increases in plasma of GGT1	[183]
EGFR	activation of EGFR	[184]
TNF	production of TNF	[185]
Lipopolysaccharide induced hepatitis genes from GeneCards
Gene Symbol	Description	GC Id	Relevance score
TNF	Tumor Necrosis Factor	GC06P096100	95.4483
IFNG	Interferon Gamma	GC12M068154	75.4869
IL6	Interleukin 6	GC07P022725	71.0292
TLR4	Toll Like Receptor 4	GC09P117704	68.5616
TP53	Tumor Protein P53	GC17M007661	61.8556
HIF1A	Hypoxia Inducible Factor 1 Subunit Alpha	GC14P061695	60.5775
MAPK1	Mitogen-Activated Protein Kinase 1	GC22M021759	59.3486
IL10	Interleukin 10	GC01M206767	59.3454
IL1B	Interleukin 1 Beta	GC02M112829	58.9691
CXCL8	C-X-C Motif Chemokine Ligand 8	GC04P073740	58.6193
NOS2	Nitric Oxide Synthase 2	GC17M027756	57.6674
ALB	Albumin	GC04P073397	54.4456
CASP8	Caspase 8	GC02P201233	52.5379
TGFB1	Transforming Growth Factor Beta 1	GC19M041301	51.584
IFNA1	Interferon Alpha 1	GC09P021622	51.5348
IRF3	Interferon Regulatory Factor 3	GC19M049659	49.4174
TLR3	Toll Like Receptor 3	GC04P186059	46.675
CD14	CD14 Molecule	GC05M140631	46.4886
GPT	Glutamic--Pyruvic Transaminase	GC08P144502	45.6083
FAS	Fas Cell Surface Death Receptor	GC10P095615	45.1658
STAT3	Signal Transducer And Activator Of Transcription 3	GC17M042313	44.5391
TLR2	Toll Like Receptor 2	GC04P153684	44.3052
PTGS2	Prostaglandin-Endoperoxide Synthase 2	GC01M186671	44.1458
MIR122	MicroRNA 122	GC18P058451	43.6283
VEGFA	Vascular Endothelial Growth Factor A	GC06P043770	43.1252
CASP3	Caspase 3	GC04M184627	43.0105
MAPK8	Mitogen-Activated Protein Kinase 8	GC10P048306	42.9725
MAPK14	Mitogen-Activated Protein Kinase 14	GC06P096228	42.3984
IL4	Interleukin 4	GC05P132673	42.3538
TICAM1	TIR Domain Containing Adaptor Molecule 1	GC19M004815	42.2147
INS	Insulin	GC11M002159	41.418
CCL2	C-C Motif Chemokine Ligand 2	GC17P034255	41.1961
JUN	Jun Proto-Oncogene, AP-1 Transcription Factor Subunit	GC01M058780	40.9792
CTNNB1	Catenin Beta 1	GC03P041194	40.5707
TNFSF10	TNF Superfamily Member 10	GC03M172505	40.3139
LBP	Lipopolysaccharide Binding Protein	GC20P038346	39.7786
F2	Coagulation Factor II, Thrombin	GC11P046752	39.7679
AKT1	AKT Serine/Threonine Kinase 1	GC14M104769	39.707
PIK3CA	Phosphatidylinositol-4,5-Bisphosphate 3-Kinase Catalytic Subunit Alpha	GC03P179148	39.5699
STAT1	Signal Transducer And Activator Of Transcription 1	GC02M190908	39.517
CCR5	C-C Motif Chemokine Receptor 5	GC03P047826	39.0352
FASLG	Fas Ligand	GC01P172628	39.0073
BCL2	BCL2 Apoptosis Regulator	GC18M063123	38.8501
IFNL3	Interferon Lambda 3	GC19M039243	38.1984
IFIH1	Interferon Induced With Helicase C Domain 1	GC02M162267	38.0779
HLA-DRB1	Major Histocompatibility Complex, Class II, DR Beta 1	GC06M074974	37.9831
NFKB1	Nuclear Factor Kappa B Subunit 1	GC04P102501	37.7965
TNFAIP3	TNF Alpha Induced Protein 3	GC06P137866	37.2817
HAVCR2	Hepatitis A Virus Cellular Receptor 2	GC05M157063	37.1166
CXCL10	C-X-C Motif Chemokine Ligand 10	GC04M076021	36.9823
MMP9	Matrix Metallopeptidase 9	GC20P046008	36.6855
HMOX1	Heme Oxygenase 1	GC22P035380	36.4946
JAK2	Janus Kinase 2	GC09P004985	36.4618
IL18	Interleukin 18	GC11M112143	36.3795
PPARG	Peroxisome Proliferator Activated Receptor Gamma	GC03P012287	35.9021
HAVCR1	Hepatitis A Virus Cellular Receptor 1	GC05M157028	35.8458
ICAM1	Intercellular Adhesion Molecule 1	GC19P010870	35.5348
IFNB1	Interferon Beta 1	GC09M021077	35.1845
EGFR	Epidermal Growth Factor Receptor	GC07P055019	34.8169
LITAF	Lipopolysaccharide Induced TNF Factor	GC16M011547	34.7762
NLRP3	NLR Family Pyrin Domain Containing 3	GC01P247415	34.6367
HFE	Homeostatic Iron Regulator	GC06P026087	34.1672
HLA-B	Major Histocompatibility Complex, Class I, B	GC06M074887	33.9533
FADD	Fas Associated Via Death Domain	GC11P070203	33.9467
EIF2AK2	Eukaryotic Translation Initiation Factor 2 Alpha Kinase 2	GC02M037099	33.7633
TBK1	TANK Binding Kinase 1	GC12P064451	33.6855
HSP90AA1	Heat Shock Protein 90 Alpha Family Class A Member 1	GC14M102080	33.4842
CYP3A4	Cytochrome P450 Family 3 Subfamily A Member 4	GC07M099759	32.8225
FOS	Fos Proto-Oncogene, AP-1 Transcription Factor Subunit	GC14P075278	32.785
SLC2A1	Solute Carrier Family 2 Member 1	GC01M042925	32.6092
MIR21	MicroRNA 21	GC17P067479	32.5869
AFP	Alpha Fetoprotein	GC04P073431	32.5426
APOE	Apolipoprotein E	GC19P076400	32.1132
XIAP	X-Linked Inhibitor Of Apoptosis	GC0XP123859	32.0984
RIGI	RNA Sensor RIG-I	GC09M032468	31.8007
IL13	Interleukin 13	GC05P132656	31.717
TERT	Telomerase Reverse Transcriptase	GC05M001253	31.6803
IL1A	Interleukin 1 Alpha	GC02M112773	31.657
LMNA	Lamin A/C	GC01P156082	31.5194
HLA-A	Major Histocompatibility Complex, Class I, A	GC06P096057	31.5171
IL2	Interleukin 2	GC04M122451	31.1166
IFNA2	Interferon Alpha 2	GC09M021384	31.0686
SLC17A5	Solute Carrier Family 17 Member 5	GC06M073593	30.926
MYD88	MYD88 Innate Immune Signal Transduction Adaptor	GC03P038159	30.6175
HNF4A	Hepatocyte Nuclear Factor 4 Alpha	GC20P044355	30.5553
RYR1	Ryanodine Receptor 1	GC19P076151	30.5452
APOB	Apolipoprotein B	GC02M020956	30.2646
F3	Coagulation Factor III, Tissue Factor	GC01M094624	30.2011
CYP2E1	Cytochrome P450 Family 2 Subfamily E Member 1	GC10P133520	30.2004
BAX	BCL2 Associated X, Apoptosis Regulator	GC19P048954	30.1683
MYC	MYC Proto-Oncogene, BHLH Transcription Factor	GC08P127735	30.0783
PARP1	Poly(ADP-Ribose) Polymerase 1	GC01M226360	29.9385
TNFRSF1A	TNF Receptor Superfamily Member 1A	GC12M006328	29.9315
CRP	C-Reactive Protein	GC01M159730	29.8656
F5	Coagulation Factor V	GC01M169511	29.7067
CALR	Calreticulin	GC19P012938	29.6189
CHUK	Component Of Inhibitor Of Nuclear Factor Kappa B Kinase Complex	GC10M100217	29.57
RBCK1	RANBP2-Type And C3HC4-Type Zinc Finger Containing 1	GC20P000407	29.4045
HMGB1	High Mobility Group Box 1	GC13M030456	29.403
IFITM3	Interferon Induced Transmembrane Protein 3	GC11M000319	29.2597
TRAF3	TNF Receptor Associated Factor 3	GC14P111106	29.2376
NFKBIA	NFKB Inhibitor Alpha	GC14M035401	29.1768
EGF	Epidermal Growth Factor	GC04P109912	29.1421
MET	MET Proto-Oncogene, Receptor Tyrosine Kinase	GC07P116672	28.9798
TYK2	Tyrosine Kinase 2	GC19M010350	28.9611
CCL5	C-C Motif Chemokine Ligand 5	GC17M035871	28.7659
SRC	SRC Proto-Oncogene, Non-Receptor Tyrosine Kinase	GC20P037344	28.6443
MX1	MX Dynamin Like GTPase 1	GC21P041420	28.5733
CD40LG	CD40 Ligand	GC0XP136649	28.5605
IGF1	Insulin Like Growth Factor 1	GC12M102395	28.5546
CREB1	CAMP Responsive Element Binding Protein 1	GC02P207529	28.3681
CFLAR	CASP8 And FADD Like Apoptosis Regulator	GC02P201126	28.217
SOD1	Superoxide Dismutase 1	GC21P031659	28.1857
CTLA4	Cytotoxic T-Lymphocyte Associated Protein 4	GC02P203854	28.1795
CYCS	Cytochrome C, Somatic	GC07M025118	28.0965
MAPK3	Mitogen-Activated Protein Kinase 3	GC16M039242	27.972
MIR155	MicroRNA 155	GC21P025573	27.6635
ABCB11	ATP Binding Cassette Subfamily B Member 11	GC02M168922	27.5939
IKBKG	Inhibitor Of Nuclear Factor Kappa B Kinase Regulatory Subunit Gamma	GC0XP154541	27.3188
GGT1	Gamma-Glutamyltransferase 1	GC22P024583	27.2675
CXCR4	C-X-C Motif Chemokine Receptor 4	GC02M136114	26.8935
IL18BP	Interleukin 18 Binding Protein	GC11P071998	26.884
NR1H4	Nuclear Receptor Subfamily 1 Group H Member 4	GC12P100473	26.8472
UGT1A1	UDP Glucuronosyltransferase Family 1 Member A1	GC02P233760	26.7281
MIR146A	MicroRNA 146a	GC05P160485	26.5103
IL17A	Interleukin 17A	GC06P052186	26.4945
HGF	Hepatocyte Growth Factor	GC07M081699	26.3594
HLA-DQB1	Major Histocompatibility Complex, Class II, DQ Beta 1	GC06M074984	26.3273
IKBKB	Inhibitor Of Nuclear Factor Kappa B Kinase Subunit Beta	GC08P042271	26.1978
BCL2L1	BCL2 Like 1	GC20M031664	26.1423
AR	Androgen Receptor	GC0XP067544	26.0999
CYP1A2	Cytochrome P450 Family 1 Subfamily A Member 2	GC15P074748	25.9448
CDKN1A	Cyclin Dependent Kinase Inhibitor 1A	GC06P096237	25.867
CAV1	Caveolin 1	GC07P116524	25.8419
TNFRSF10A	TNF Receptor Superfamily Member 10a	GC08M023190	25.778
NOS3	Nitric Oxide Synthase 3	GC07P151271	25.7275
PIK3CG	Phosphatidylinositol-4,5-Bisphosphate 3-Kinase Catalytic Subunit Gamma	GC07P106865	25.6918
SOCS1	Suppressor Of Cytokine Signaling 1	GC16M012594	25.6507
LEP	Leptin	GC07P128241	25.635
NFE2L2	NFE2 Like BZIP Transcription Factor 2	GC02M177227	25.6032
RELA	RELA Proto-Oncogene, NF-KB Subunit	GC11M065653	25.561
IFITM1	Interferon Induced Transmembrane Protein 1	GC11P000313	25.5177
TGFBI	Transforming Growth Factor Beta Induced	GC05P136027	25.406
CCL3	C-C Motif Chemokine Ligand 3	GC17M036088	25.3308
CDKN3	Cyclin Dependent Kinase Inhibitor 3	GC14P054398	25.3222
RAF1	Raf-1 Proto-Oncogene, Serine/Threonine Kinase	GC03M012583	25.0885
AICDA	Activation Induced Cytidine Deaminase	GC12M008602	25.0435
RAC1	Rac Family Small GTPase 1	GC07P006377	24.9873
CSF3	Colony Stimulating Factor 3	GC17P040015	24.986
CD4	CD4 Molecule	GC12P006786	24.9698
AIFM1	Apoptosis Inducing Factor Mitochondria Associated 1	GC0XM130129	24.8377
ADIPOQ	Adiponectin, C1Q And Collagen Domain Containing	GC03P186842	24.8306
TRADD	TNFRSF1A Associated Via Death Domain	GC16M067154	24.8273
SERPINA1	Serpin Family A Member 1	GC14M094376	24.7549
RB1	RB Transcriptional Corepressor 1	GC13P048303	24.6617
SCARB1	Scavenger Receptor Class B Member 1	GC12M124776	24.6611
MIR17	MicroRNA 17	GC13P091350	24.65
BRCA1	BRCA1 DNA Repair Associated	GC17M043044	24.5933
EPO	Erythropoietin	GC07P100720	24.584
CASP9	Caspase 9	GC01M015491	24.5478
JAK1	Janus Kinase 1	GC01M064833	24.5362
EP300	E1A Binding Protein P300	GC22P047611	24.5251
ESR1	Estrogen Receptor 1	GC06P151656	24.4459
VCAM1	Vascular Cell Adhesion Molecule 1	GC01P100719	24.3119
IL5	Interleukin 5	GC05M132541	24.2472
ABCC8	ATP Binding Cassette Subfamily C Member 8	GC11M017392	24.0804
MIR34A	MicroRNA 34a	GC01M009154	24.0652
SLC10A1	Solute Carrier Family 10 Member 1	GC14M069775	23.9954
SOCS3	Suppressor Of Cytokine Signaling 3	GC17M078356	23.9642
FOXP3	Forkhead Box P3	GC0XM049250	23.8021
RIPK1	Receptor Interacting Serine/Threonine Kinase 1	GC06P003375	23.7891
SERPINE1	Serpin Family E Member 1	GC07P101127	23.7255
BMP6	Bone Morphogenetic Protein 6	GC06P007726	23.7224
LY96	Lymphocyte Antigen 96	GC08P073991	23.7035
PTEN	Phosphatase And Tensin Homolog	GC10P095599	23.6831
MMP2	Matrix Metallopeptidase 2	GC16P055390	23.6432
PINK1	PTEN Induced Kinase 1	GC01P020634	23.6067
CYP2D6	Cytochrome P450 Family 2 Subfamily D Member 6	GC22M042126	23.4787
DDX3X	DEAD-Box Helicase 3 X-Linked	GC0XP041333	23.454
LPL	Lipoprotein Lipase	GC08P019901	23.4439
MTOR	Mechanistic Target Of Rapamycin Kinase	GC01M011106	23.3221
NOTCH1	Notch Receptor 1	GC09M137930	23.2904
SLC16A1	Solute Carrier Family 16 Member 1	GC01M113021	23.2011
IRF7	Interferon Regulatory Factor 7	GC11M000612	23.1828
PPARA	Peroxisome Proliferator Activated Receptor Alpha	GC22P046150	23.0749
PDCD1	Programmed Cell Death 1	GC02M241849	23.0577
GAA	Alpha Glucosidase	GC17P080101	23.0497
FLT1	Fms Related Receptor Tyrosine Kinase 1	GC13M028300	23.038
MPO	Myeloperoxidase	GC17M058269	22.9008
DDIT3	DNA Damage Inducible Transcript 3	GC12M057516	22.8574
MCL1	MCL1 Apoptosis Regulator, BCL2 Family Member	GC01M153178	22.8441
SP1	Sp1 Transcription Factor	GC12P053380	22.7158
CCND1	Cyclin D1	GC11P069641	22.5538
CYP1A1	Cytochrome P450 Family 1 Subfamily A Member 1	GC15M074719	22.4452
CD36	CD36 Molecule	GC07P080369	22.4215
TRAF6	TNF Receptor Associated Factor 6	GC11M036467	22.322
EDN1	Endothelin 1	GC06P012256	22.3137
CSF2	Colony Stimulating Factor 2	GC05P132073	22.2616
MMP1	Matrix Metallopeptidase 1	GC11M104437	22.2541
FGF2	Fibroblast Growth Factor 2	GC04P122826	22.1579
ABCB1	ATP Binding Cassette Subfamily B Member 1	GC07M087504	22.0899
ALOX5	Arachidonate 5-Lipoxygenase	GC10P045374	22.0633
MBL2	Mannose Binding Lectin 2	GC10M052760	22.0632
CDKN2A	Cyclin Dependent Kinase Inhibitor 2A	GC09M021967	22.0332
G6PD	Glucose-6-Phosphate Dehydrogenase	GC0XM154568	22.0065
PRKCA	Protein Kinase C Alpha	GC17P066302	21.9576
TIMP1	TIMP Metallopeptidase Inhibitor 1	GC0XP047769	21.9136
TNFSF11	TNF Superfamily Member 11	GC13P042562	21.8433
CXCL12	C-X-C Motif Chemokine Ligand 12	GC10M044370	21.8021
IRF1	Interferon Regulatory Factor 1	GC05M132440	21.7921
SIRT1	Sirtuin 1	GC10P067884	21.7705
CAT	Catalase	GC11P034460	21.7018
TGIF1	TGFB Induced Factor Homeobox 1	GC18P003411	21.6837
IL2RA	Interleukin 2 Receptor Subunit Alpha	GC10M006010	21.6633
LDHA	Lactate Dehydrogenase A	GC11P018394	21.6443
BRCA2	BRCA2 DNA Repair Associated	GC13P032315	21.6347
HSPA4	Heat Shock Protein Family A (Hsp70) Member 4	GC05P133054	21.6212
IRAK1	Interleukin 1 Receptor Associated Kinase 1	GC0XM154010	21.5951
CD40	CD40 Molecule	GC20P046118	21.4946
CD81	CD81 Molecule	GC11P002616	21.4813
PKD1	Polycystin 1, Transient Receptor Potential Channel Interacting	GC16M008593	21.4334
PRKCD	Protein Kinase C Delta	GC03P053156	21.4279
HSPA5	Heat Shock Protein Family A (Hsp70) Member 5	GC09M125234	21.4273
CCL11	C-C Motif Chemokine Ligand 11	GC17P034285	21.4238
CXCR3	C-X-C Motif Chemokine Receptor 3	GC0XM071615	21.3823
CCL4	C-C Motif Chemokine Ligand 4	GC17P036103	21.3465
IFIT1	Interferon Induced Protein With Tetratricopeptide Repeats 1	GC10P095623	21.2867
IFNAR2	Interferon Alpha And Beta Receptor Subunit 2	GC21P033229	21.2413
ITGB3	Integrin Subunit Beta 3	GC17P067114	21.236
ATM	ATM Serine/Threonine Kinase	GC11P108222	21.1568
LDLR	Low Density Lipoprotein Receptor	GC19P011091	21.0578
SELE	Selectin E	GC01M169722	20.9597
HAMP	Hepcidin Antimicrobial Peptide	GC19P076073	20.913
NR3C1	Nuclear Receptor Subfamily 3 Group C Member 1	GC05M143277	20.8959
TLR9	Toll Like Receptor 9	GC03M052222	20.8929
CASP1	Caspase 1	GC11M105025	20.8848
EPAS1	Endothelial PAS Domain Protein 1	GC02P046293	20.7985
BIRC5	Baculoviral IAP Repeat Containing 5	GC17P078214	20.749
NPM1	Nucleophosmin 1	GC05P171387	20.7341
MIR223	MicroRNA 223	GC0XP066018	20.7315
SLCO1B1	Solute Carrier Organic Anion Transporter Family Member 1B1	GC12P025372	20.7222
ALAD	Aminolevulinate Dehydratase	GC09M113386	20.7073
IL15	Interleukin 15	GC04P141636	20.7057
TNFAIP6	TNF Alpha Induced Protein 6	GC02P151357	20.7033
HLA-DQA1	Major Histocompatibility Complex, Class II, DQ Alpha 1	GC06P096128	20.6321
IL1RN	Interleukin 1 Receptor Antagonist	GC02P124515	20.6082
MIR27A	MicroRNA 27a	GC19M014849	20.5948
CEBPB	CCAAT Enhancer Binding Protein Beta	GC20P050190	20.5822
KRT8	Keratin 8	GC12M052897	20.529
SMAD3	SMAD Family Member 3	GC15P067063	20.5151
GCK	Glucokinase	GC07M044655	20.4516
ASGR2	Asialoglycoprotein Receptor 2	GC17M007101	20.4487
CPT1A	Carnitine Palmitoyltransferase 1A	GC11M068754	20.4454
EGR1	Early Growth Response 1	GC05P138465	20.3945
SOD2	Superoxide Dismutase 2	GC06M159669	20.3894
MAPK10	Mitogen-Activated Protein Kinase 10	GC04M085990	20.3777
KEAP1	Kelch Like ECH Associated Protein 1	GC19M010486	20.2742
APOA1	Apolipoprotein A1	GC11M116835	20.058
SPP1	Secreted Phosphoprotein 1	GC04P087975	20.0506
INSR	Insulin Receptor	GC19M007112	20.0228

## Sheet: ST7
Supplementary 7: (1) Column 1: List of genes/protein molecules regulated by the Rifampicin (2) Column 2: Peer review of Rifampicin induced hepatotoxicity and its effect on protein molecules (3) Column 3: References
Note: Rifampicin data is collected from the literature and not predicted.
Gene IDs	Effect of Rifampicin on protein molecule	References
TNFA	increase of TNFA	[186]
NFKB	increase of NFKB	[187]
IL1B	up-regulated IL1B	[188]
ATF4	prometing of ATF4	[189]
PERK	increase of PERK	[190]
CHOP	increase of CHOP	[191]
AKT1	activation of AKT1	[192]
AKT2	activation of AKT2	[193]
ALDH1A1	increase of ALDH1A1	[194]
APOA1	decrease of APOA1	[194]
BCL2	increase in BCL2	[195]
CDK1	Activation of CDK1	[196]
CDK2	Activation of CDK2	[196]
CDK6	Activation of CDK6	[196]
CDKN2A	upregulation of CDKN2A	[197]
EGFR	activation of EGFR	[198]
GGT1	production of GGT1	[199]
GPT	increase in GPT	[200]
HGF	production of HGF	[200]
HMGCR	activation of HMGCR	[201]
HNF4A	regulation of HNF4A	[202]
IFNAR1	regulation of IFNAR1	[203]
IFNAR2	stimulation of IFNAR2	[203]
IGF1R	activation of IGF1R	[204]
LDLR	up regulation of LDLR	[205]
MAPK1	regulation of MAPK1	[206]
MMP9	increase level of MMP9	[207]
SLC10A1	regulation of SLC10A1	[207]
SREBP1A	increase of SREBP1A	[208]
SREBP1C	activation of SREBP1C	[209]
STAT3	activation of STAT3	[209]
TERT	activation of TERT	[210]
TNF	production of TNF	[211]
Rifampicin induced hepatitis genes from GeneCards
Gene Symbol	Description	GC Id	Relevance score
TNF	Tumor Necrosis Factor	GC06P096100	51.1353
NOS2	Nitric Oxide Synthase 2	GC17M027756	37.6917
TP53	Tumor Protein P53	GC17M007661	35.7437
CYP3A4	Cytochrome P450 Family 3 Subfamily A Member 4	GC07M099759	32.6792
IFNG	Interferon Gamma	GC12M068154	28.3353
CXCL8	C-X-C Motif Chemokine Ligand 8	GC04P073740	27.8851
BCL2	BCL2 Apoptosis Regulator	GC18M063123	27.5554
IL1B	Interleukin 1 Beta	GC02M112829	26.3907
INS	Insulin	GC11M002159	24.8516
CYP2E1	Cytochrome P450 Family 2 Subfamily E Member 1	GC10P133520	24.7491
PTGS2	Prostaglandin-Endoperoxide Synthase 2	GC01M186671	24.6367
MAPK14	Mitogen-Activated Protein Kinase 14	GC06P096228	24.4973
CYP1A2	Cytochrome P450 Family 1 Subfamily A Member 2	GC15P074748	24.4673
NR1I2	Nuclear Receptor Subfamily 1 Group I Member 2	GC03P119780	24.2904
FASLG	Fas Ligand	GC01P172628	23.8637
JUN	Jun Proto-Oncogene, AP-1 Transcription Factor Subunit	GC01M058780	23.7025
IL10	Interleukin 10	GC01M206767	23.6309
ABCB1	ATP Binding Cassette Subfamily B Member 1	GC07M087504	23.2308
BAX	BCL2 Associated X, Apoptosis Regulator	GC19P048954	23.13
NAT2	N-Acetyltransferase 2	GC08P018391	22.3776
ALB	Albumin	GC04P073397	21.981
NR3C1	Nuclear Receptor Subfamily 3 Group C Member 1	GC05M143277	20.2692
NFKB1	Nuclear Factor Kappa B Subunit 1	GC04P102501	20.0354
GSTM1	Glutathione S-Transferase Mu 1	GC01P109687	20.0026

## Sheet: ST8
Supplementary 8: (1) List of genes/protein molecules regulated by the Thioacetamide (2) Peer review of Thioacetamide induced hepatotoxicity and its effect on protein molecules (3) Column 3: References
Note: Thioacetamide data is collected from the literature and not predicted.
Protein targeted by the Thioacetamide	Effect of Thioacetamide on protein molecule	References
PI3K	up regulation of PI3K pathway	[212]
AKT	modelutes AKT pathway	[213]
TGFB1	up regulation of TGFB1	[214]
MTOR	modulates immunoinflammatory pathway	[215]
SMA	increases SMA protein level	[215]
BCL2	Reduced Bcl-2 expression	[215]
BAX	Significant increases Bax gene expression	[215]
ROS	Generates ROS	[215]
AKT1	Regulates AKT1 pathway	[215]
AKT2	Regulates AKT2 pathway	[215]
ALDH1	Up regulation	[216]
ALDH1A1	Up regulation	[217]
APOA1	decreased level	[217]
CDK1	activation of CDK1	[218]
CDK2	activation of CDK2	[219]
EGFR	activation of EGFR pathway	[220]
GGT1	Upregulation of GGT activities	[221]
GPT	Increases GPT level	[222]
HGF	decreases HGF level	[223]
HMGCR	reduction of HMGCR	[224]
HNF4A	inactivation of HNF4A	[224]
IGF1R	Increases IGFR1R expression	[225]
IL10	Upreulates IL-10 gene	[225]
IL6	Increases IL6 expression	[226]
MMP9	Increased transcription of both MMP	[227]
MMP2	Upregulation	[228]
MMP13	Upregulation	[229]
TIMP1	Upregulation	[230]
TIMP2	Upregulation	[41]
AP1	Upregulation	[231]
KLF6	Upregulation	[231]
TGFB1	Upregulation	[232]
TNF	Increases TNF expression	[233]
Thioacetamide induced hepatitis genes from GeneCards
Gene Symbol	Description	GC Id	Relevance score
IL6	Interleukin 6	GC07P022725	55.21
ALB	Albumin	GC04P073397	52.47
MAPK1	Mitogen-Activated Protein Kinase 1	GC22M021759	50.36
GPT	Glutamic--Pyruvic Transaminase	GC08P144502	48.25
IFNA1	Interferon Alpha 1	GC09P021622	47.45
TGFB1	Transforming Growth Factor Beta 1	GC19M041301	47.39
STAT3	Signal Transducer And Activator Of Transcription 3	GC17M042313	40.44
VEGFA	Vascular Endothelial Growth Factor A	GC06P043770	40.12
CTNNB1	Catenin Beta 1	GC03P041194	39.86
F2	Coagulation Factor II, Thrombin	GC11P046752	37.35
TLR4	Toll Like Receptor 4	GC09P117704	35.63
JAK2	Janus Kinase 2	GC09P004985	34.13
CYP3A4	Cytochrome P450 Family 3 Subfamily A Member 4	GC07M099759	31.78
PPARG	Peroxisome Proliferator Activated Receptor Gamma	GC03P012287	31.76
MAPK14	Mitogen-Activated Protein Kinase 14	GC06P096228	31.66
SLC17A5	Solute Carrier Family 17 Member 5	GC06M073593	30.89
MIR21	MicroRNA 21	GC17P067479	30.18
CYP2E1	Cytochrome P450 Family 2 Subfamily E Member 1	GC10P133520	28.68
SRC	SRC Proto-Oncogene, Non-Receptor Tyrosine Kinase	GC20P037344	25.7
SOD1	Superoxide Dismutase 1	GC21P031659	25.46
HGF	Hepatocyte Growth Factor	GC07M081699	24.51
EPO	Erythropoietin	GC07P100720	23.12
NFE2L2	NFE2 Like BZIP Transcription Factor 2	GC02M177227	22.67
TIMP1	TIMP Metallopeptidase Inhibitor 1	GC0XP047769	22.64
DDIT3	DNA Damage Inducible Transcript 3	GC12M057516	22.63
FOXP3	Forkhead Box P3	GC0XM049250	21.73
G6PD	Glucose-6-Phosphate Dehydrogenase	GC0XM154568	21.34
CXCR4	C-X-C Motif Chemokine Receptor 4	GC02M136114	21.25
MMP2	Matrix Metallopeptidase 2	GC16P055390	21.19
CD36	CD36 Molecule	GC07P080369	20.3
BMP6	Bone Morphogenetic Protein 6	GC06P007726	20.02
