# Supplementary material for: System Biology Investigation Revealed Lipopolysaccharide and Alcohol-Induced Hepatocellular Carcinoma Resembled Hepatitis B Virus Immunobiology and Pathogenesis
Source: Int J Mol Sci. 2023 Jul 6;24(13):11146. doi: 10.3390/ijms241311146 (PMC10342420; doi:10.3390/ijms241311146)
Supplement: Supplementary file 1 [file ijms-24-11146-s001.zip › Supplementary_Tables_9_to_16.xlsx]

## Sheet: ST9
Supplementary Table 9: Molecular pathways modulated by HBV. 1546 genes modulated 220 molecular pathways. HBV associated pathways were highlighted with yellow color.
KEGG ID	Pathways description	Gene count	Background gene count	Strength	False discovery rate	Set of genes within the pathway
hsa05200	Pathways in cancer	90	517	1	2.22e-56	KEAP1,MAPK1,HMOX1,MMP2,TGFB1,HGF,RPS6KB1,NFKB1,IL2,CCND1,IFNG,IL4,EPO,PDGFRA,MDM2,SMAD2,MAPK3,STAT3,KNG1,EGF,CDK6,CDK2,RB1,IGF1R,TP53,ERBB2,IFNAR1,EGFR,IFNA1,PPARG,ARAF,BAX,TGFA,IL3,IGF1,PRKCB,CXCL8,CYCS,F2,TERT,RASGRP1,CASP3,GSTM1,EDNRA,STAT2,BID,NQO1,GSK3B,NOS2,CASP9,HSP90AA1,IFNAR2,CTNNB1,E2F1,RET,FAS,CASP8,STAT1,MTOR,PTGS2,FASLG,IL6R,GADD45A,GNAS,JUN,MMP9,BAK1,EDNRB,IL2RA,IFNA2,ALK,AKT2,BCL2L…
hsa05167	Kaposi sarcoma-associated herpesvirus infection	51	187	1.2	5.32e-39	TNFRSF1A,MAPK1,NFKB1,CCND1,MAPK14,EIF2AK2,MAPK3,STAT3,ICAM1,CDK6,RB1,TP53,IFNAR1,RPS27A,IFNA1,CCR5,BAX,CSF2,CXCL8,CYCS,CASP3,STAT2,BID,GSK3B,CASP9,IFNAR2,CTNNB1,E2F1,FAS,CASP8,PIK3CG,STAT1,MTOR,PTGS2,JUN,BAK1,HLA-C,IFNA2,AKT2,MAPK8,CXCL1,HLA-A,RELA,CDKN1A,IL6,MAPK9,HLA-B,CXCL2,HIF1A,UBC,AKT1
hsa05163	Human cytomegalovirus infection	53	218	1.15	1.36e-38	TNFRSF1A,MAPK1,RPS6KB1,CCL2,NFKB1,CCND1,MAPK14,PDGFRA,MDM2,MAPK3,IL1B,STAT3,CDK6,RB1,TP53,EGFR,IFNA1,CCR5,BAX,PRKCB,CXCL8,CYCS,CASP3,BID,CXCR2,CALR,GSK3B,CASP9,CTNNB1,E2F1,FAS,CASP8,MTOR,PTGS2,FASLG,IL6R,GNAS,BAK1,HLA-C,IFNA2,AKT2,HLA-A,RELA,CDKN1A,IL6,IL1R1,TNF,HLA-B,RHOA,CDKN2A,AKT1,ITGB3,CCL5
hsa05169	Epstein-Barr virus infection	47	193	1.15	3.65e-34	NFKB1,CCND1,MAPK14,EIF2AK2,MDM2,TLR2,STAT3,ICAM1,CDK6,CDK2,RB1,TP53,IFNAR1,IFNA1,BAX,CXCL10,CYCS,CASP3,STAT2,BID,CALR,CASP9,HLA-DQA1,IFNAR2,E2F1,FAS,CASP8,STAT1,GADD45A,JUN,BAK1,HLA-DRB5,HLA-C,IFNA2,AKT2,BCL2L11,MAPK8,HLA-A,BCL2,RELA,CDKN1A,IL6,MAPK9,CD44,TNF,HLA-B,AKT1
hsa04151	PI3K-Akt signaling pathway	57	350	0.97	1.39e-33	MAPK1,HGF,CSF3,RPS6KB1,NFKB1,IL2,CCND1,IL4,EPO,PDGFRA,MDM2,TLR2,MAPK3,KDR,EGF,CDK6,CDK2,IGF1R,TP53,ERBB2,IFNAR1,EGFR,IFNA1,ITGA5,TGFA,IL3,NOS3,PRL,IGF1,INSR,IRS1,GSK3B,STK11,CSF1,CASP9,HSP90AA1,IFNAR2,PIK3CG,MTOR,FASLG,IL6R,MCL1,TLR4,IL2RA,IFNA2,AKT2,BCL2L11,BAD,IL4R,INS,BCL2,RELA,CDKN1A,IL6,IGF2,AKT1,ITGB3
hsa05164	Influenza A	44	165	1.19	1.67e-33	TNFRSF1A,MAPK1,CCL2,NFKB1,IFNG,EIF2AK2,TNFSF10,MAPK3,IL1B,ICAM1,CDK6,IFNAR1,TNFRSF10B,IFNA1,IL18,BAX,PRKCB,CXCL10,CXCL8,CYCS,PLG,CASP3,STAT2,BID,CASP9,NLRP3,HLA-DQA1,IFNAR2,FAS,CASP8,STAT1,FASLG,TLR4,BAK1,HLA-DRB5,IFNA2,TLR7,AKT2,RELA,XPO1,IL6,TNF,AKT1,CCL5
hsa05160	Hepatitis C	43	156	1.2	2.72e-33	TNFRSF1A,MAPK1,NFKB1,CCND1,IFNG,EIF2AK2,SCARB1,MAPK3,STAT3,EGF,CDK6,CDK2,RB1,TP53,IFNAR1,EGFR,IFNA1,ARAF,BAX,CXCL10,CYCS,CASP3,STAT2,BID,GSK3B,CASP9,IFNAR2,CTNNB1,E2F1,FAS,CASP8,STAT1,FASLG,BAK1,IFNA2,AKT2,BAD,RELA,CDKN1A,PPARA,TNF,AKT1,LDLR
hsa05161	Hepatitis B	42	159	1.18	6.6e-32	MAPK1,SLC10A1,TGFB1,NFKB1,MAPK14,TLR2,MAPK3,STAT3,CDK2,RB1,TP53,IFNAR1,IFNA1,ARAF,BAX,PRKCB,CXCL8,CYCS,CASP3,STAT2,BID,CASP9,E2F1,FAS,CASP8,STAT1,FASLG,JUN,MMP9,TLR4,PCNA,IFNA2,AKT2,BAD,MAPK8,BCL2,RELA,CDKN1A,IL6,MAPK9,TNF,AKT1
hsa05162	Measles	39	138	1.21	1.48e-30	NFKB1,IL2,CCND1,EIF2AK2,TLR2,IL1B,STAT3,CDK6,CDK2,TP53,IFNAR1,IFNA1,BAX,CYCS,CASP3,STAT2,BID,GSK3B,CASP9,IFNAR2,FAS,CASP8,TLR9,STAT1,FASLG,JUN,TLR4,BAK1,IL2RA,IFNA2,TLR7,AKT2,BAD,MAPK8,BCL2,RELA,IL6,MAPK9,AKT1
hsa05212	Pancreatic cancer	31	73	1.39	1.25e-28	MAPK1,TGFB1,RPS6KB1,NFKB1,CCND1,SMAD2,MAPK3,STAT3,EGF,CDK6,RB1,TP53,ERBB2,EGFR,ARAF,BAX,TGFA,CASP9,E2F1,STAT1,MTOR,GADD45A,BAK1,AKT2,BAD,MAPK8,RELA,CDKN1A,MAPK9,CDKN2A,AKT1
hsa05142	Chagas disease	33	99	1.28	9.14e-28	TNFRSF1A,MAPK1,TGFB1,CCL2,NFKB1,IL2,IFNG,MAPK14,TLR2,SMAD2,MAPK3,IL1B,KNG1,ACE,CXCL8,CALR,NOS2,FAS,CASP8,TLR9,FASLG,GNAS,JUN,TLR4,AKT2,MAPK8,RELA,IL6,MAPK9,TNF,IL10,AKT1,CCL5
hsa04668	TNF signaling pathway	34	112	1.24	1.56e-27	TNFRSF1A,BCL3,MAPK1,RIPK3,CCL2,NFKB1,MAPK14,IRF1,MAPK3,IL1B,ICAM1,CSF2,JUNB,CXCL10,CASP3,CSF1,SELE,FAS,CASP8,MAP3K5,PTGS2,JUN,MMP9,TNFRSF1B,AKT2,MAPK8,CXCL1,RELA,IL6,MAPK9,TNF,CXCL2,AKT1,CCL5
hsa05206	MicroRNAs in cancer	38	160	1.14	1.57e-27	SIRT1,MAPK1,HMOX1,NFKB1,CCND1,PDGFRA,MDM2,MAPK3,STAT3,CDK6,TP53,ERBB2,EGFR,ITGA5,IRS1,PRKCB,CASP3,CDC25C,DNMT3B,E2F1,DNMT1,MTOR,PTGS2,MCL1,MMP9,PLAU,BAK1,IRS2,BCL2L11,BCL2,ABCC1,CDKN1A,CD44,RHOA,SHC1,CDKN2A,ITGB3,ABCB1
hsa01522	Endocrine resistance	32	95	1.29	3.94e-27	MAPK1,MMP2,RPS6KB1,CCND1,MAPK14,MDM2,MAPK3,ABCB11,RB1,IGF1R,TP53,ERBB2,EGFR,ARAF,BAX,IGF1,E2F1,CYP2D6,MTOR,GNAS,JUN,MMP9,AKT2,BAD,MAPK8,BCL2,CDKN1A,MAPK9,SHC1,ESR1,CDKN2A,AKT1
hsa05215	Prostate cancer	32	96	1.28	4.83e-27	MAPK1,NFKB1,CCND1,PDGFRA,MDM2,MAPK3,EGF,CDK2,RB1,IGF1R,TP53,ERBB2,EGFR,ARAF,TGFA,IGF1,GSK3B,CASP9,HSP90AA1,CTNNB1,E2F1,MTOR,MMP9,PLAU,AKT2,BAD,INS,BCL2,GSTP1,RELA,CDKN1A,AKT1
hsa05418	Fluid shear stress and atherosclerosis	35	130	1.19	5.55e-27	TNFRSF1A,KEAP1,HMOX1,MMP2,CCL2,NFKB1,IFNG,MAPK14,IL1B,KDR,ICAM1,TP53,NOS3,GSTM1,NQO1,SELE,HSP90AA1,CAV1,CTNNB1,MAP3K5,JUN,MMP9,SQSTM1,AKT2,MAPK8,NFE2L2,BCL2,GSTP1,RELA,IL1R1,MAPK9,TNF,RHOA,AKT1,ITGB3
hsa05152	Tuberculosis	38	168	1.11	5.6e-27	TNFRSF1A,MAPK1,TGFB1,NFKB1,IFNG,MAPK14,TLR2,MAPK3,IL1B,IFNA1,IL18,BAX,CYCS,CASP3,BID,NOS2,CASP9,HLA-DQA1,CASP8,TLR9,STAT1,TLR1,TLR4,HLA-DRB5,IFNA2,AKT2,BAD,MAPK8,ITGB2,BCL2,RELA,IL6,MAPK9,TNF,RHOA,IL10,VDR,AKT1
hsa05205	Proteoglycans in cancer	40	196	1.07	5.81e-27	MAPK1,MMP2,TGFB1,HGF,RPS6KB1,CCND1,MAPK14,MDM2,TLR2,SMAD2,MAPK3,KDR,STAT3,IGF1R,TP53,ERBB2,EGFR,ARAF,ITGA5,IGF1,PRKCB,CASP3,CAV1,CTNNB1,FAS,MTOR,FASLG,MMP9,PLAU,TLR4,AKT2,CDKN1A,IGF2,CD44,TNF,RHOA,ESR1,HIF1A,AKT1,ITGB3
hsa04210	Apoptosis	35	132	1.18	7.26e-27	TNFRSF1A,MAPK1,GZMB,NFKB1,TNFSF10,MAPK3,TP53,TNFRSF10B,AIFM1,BAX,IL3,CYCS,CASP3,BID,CASP9,FAS,CASP8,MAP3K5,PARP1,FASLG,LMNA,MCL1,GADD45A,JUN,BAK1,AKT2,BCL2L11,BAD,MAPK8,BCL2,RELA,MAPK9,PRF1,TNF,AKT1
hsa04932	Non-alcoholic fatty liver disease	36	148	1.15	1.51e-26	TNFRSF1A,TGFB1,NFKB1,IL1B,BAX,INSR,IRS1,CXCL8,CYCS,CASP3,LEP,BID,GSK3B,LEPR,FAS,SREBF1,CASP8,MAP3K5,FASLG,IL6R,JUN,SDHB,IRS2,AKT2,BCL2L11,MAPK8,INS,RELA,PPARA,IL6,ADIPOQ,MAPK9,TNF,CEBPA,CYP2E1,AKT1
hsa05210	Colorectal cancer	30	82	1.32	1.86e-26	MAPK1,TGFB1,RPS6KB1,CCND1,SMAD2,MAPK3,EGF,TP53,EGFR,ARAF,BAX,TGFA,CYCS,CASP3,GSK3B,CASP9,CTNNB1,MTOR,GADD45A,JUN,BAK1,AKT2,BCL2L11,BAD,MAPK8,BCL2,CDKN1A,MAPK9,RHOA,AKT1
hsa05145	Toxoplasmosis	32	105	1.24	3.43e-26	TNFRSF1A,MAPK1,TGFB1,NFKB1,IFNG,MAPK14,TLR2,MAPK3,STAT3,CCR5,CYCS,CASP3,NOS2,CASP9,HLA-DQA1,CASP8,PIK3CG,STAT1,CD40LG,TLR4,ALOX5,HLA-DRB5,AKT2,BAD,MAPK8,BCL2,RELA,MAPK9,TNF,IL10,AKT1,LDLR
hsa05225	Hepatocellular carcinoma	36	160	1.11	1.35e-25	KEAP1,MAPK1,HMOX1,TGFB1,HGF,RPS6KB1,CCND1,SMAD2,MAPK3,CDK6,RB1,IGF1R,TP53,EGFR,ARAF,BAX,TGFA,PRKCB,TERT,GSTM1,NQO1,GSK3B,CTNNB1,E2F1,MTOR,GADD45A,BAK1,AKT2,BAD,NFE2L2,GSTP1,CDKN1A,IGF2,SHC1,CDKN2A,AKT1
hsa04060	Cytokine-cytokine receptor interaction	44	282	0.95	1.45e-25	TNFRSF1A,TGFB1,CSF3,CCL2,IL2,IFNG,IL4,TNFSF10,EPO,IL1B,IL11,IFNAR1,TNFRSF10B,IFNA1,IL18,BMP6,CCR5,IL3,CSF2,PRL,CXCL10,CXCL8,LEP,CXCR2,CSF1,LEPR,IFNAR2,IL17A,FAS,CXCL9,FASLG,IL6R,CD40LG,TNFRSF1B,IL2RA,IFNA2,CXCL1,IL4R,IL6,IL1R1,TNF,IL10,CXCL2,CCL5
hsa05170	Human immunodeficiency virus 1 infection	39	204	1.04	1.71e-25	TNFRSF1A,MAPK1,RPS6KB1,NFKB1,MAPK14,TLR2,MAPK3,IFNA1,CCR5,BAX,PRKCB,CYCS,CASP3,BID,CALR,CDC25C,CASP9,FAS,CASP8,MTOR,FASLG,JUN,TLR4,BAK1,HLA-C,TNFRSF1B,IFNA2,AKT2,BAD,CDK1,MAPK8,HLA-A,BCL2,RELA,APOBEC3A,MAPK9,TNF,HLA-B,AKT1
hsa04933	AGE-RAGE signaling pathway in diabetic complications	30	98	1.25	1.16e-24	MAPK1,MMP2,TGFB1,CCL2,NFKB1,CCND1,MAPK14,EGR1,SMAD2,MAPK3,IL1B,STAT3,ICAM1,BAX,NOS3,PRKCB,CXCL8,CASP3,SELE,F3,STAT1,JUN,AKT2,MAPK8,BCL2,RELA,IL6,MAPK9,TNF,AKT1
hsa05165	Human papillomavirus infection	45	325	0.9	2.85e-24	TNFRSF1A,MAPK1,RPS6KB1,NFKB1,CCND1,EIF2AK2,IRF1,MDM2,MAPK3,EGF,CDK6,CDK2,RB1,TP53,IFNAR1,EGFR,IFNA1,BAX,ITGA5,TERT,CASP3,STAT2,GSK3B,IFNAR2,CTNNB1,E2F1,FAS,CASP8,STAT1,MTOR,PTGS2,FASLG,GNAS,BAK1,HLA-C,IFNA2,AKT2,BAD,HLA-A,RELA,CDKN1A,TNF,HLA-B,AKT1,ITGB3
hsa04068	FoxO signaling pathway	32	127	1.16	4.06e-24	SIRT1,MAPK1,TGFB1,CCND1,MAPK14,CAT,TNFSF10,MDM2,MAPK3,STAT3,EGF,CDK2,IGF1R,EGFR,ARAF,IGF1,INSR,IRS1,STK11,FASLG,GADD45A,IRS2,AKT2,BCL2L11,MAPK8,INS,CDKN1A,IL6,MAPK9,IL10,SOD2,AKT1
hsa04066	HIF-1 signaling pathway	30	106	1.21	7.16e-24	MAPK1,HMOX1,RPS6KB1,NFKB1,IFNG,EPO,MAPK3,STAT3,EGF,IGF1R,ERBB2,EGFR,NOS3,IGF1,INSR,PRKCB,NOS2,MTOR,IL6R,TLR4,ALDOB,AKT2,INS,BCL2,RELA,CDKN1A,IL6,TF,HIF1A,AKT1
hsa04217	Necroptosis	33	149	1.11	2.28e-23	TNFRSF1A,RIPK3,IFNG,EIF2AK2,TNFSF10,IL1B,STAT3,IFNAR1,TNFRSF10B,IFNA1,GLUD1,AIFM1,BAX,GLUL,STAT2,BID,HSP90AA1,NLRP3,SMPD1,IFNAR2,HMGB1,FAS,CASP8,STAT1,PARP1,FASLG,TLR4,IFNA2,SQSTM1,MAPK8,BCL2,MAPK9,TNF
hsa04976	Bile secretion	28	89	1.26	2.3e-23	CFTR,SLC10A1,ABCG2,SLC10A2,NR0B2,SLCO1B1,SLCO1B3,SCARB1,ABCB11,ABCB4,ABCC3,HMGCR,CYP7A1,UGT1A6,UGT2B7,SLCO1A2,CYP3A4,UGT1A10,UGT1A9,ABCC2,GNAS,UGT1A4,UGT1A1,UGT1A3,NR1H4,LDLR,ABCB1,EPHX1
hsa04620	Toll-like receptor signaling pathway	29	101	1.22	2.88e-23	MAPK1,NFKB1,MAPK14,TLR2,MAPK3,IL1B,CD80,IFNAR1,IFNA1,CXCL10,CXCL8,IFNAR2,CASP8,TLR9,STAT1,CXCL9,TLR1,JUN,TLR4,IFNA2,TLR7,AKT2,MAPK8,RELA,IL6,MAPK9,TNF,AKT1,CCL5
hsa01524	Platinum drug resistance	26	70	1.33	3.02e-23	ERCC1,MAPK1,ATP7B,MDM2,MAPK3,TP53,ERBB2,BAX,CYCS,CASP3,GSTM1,BID,CASP9,FAS,CASP8,MAP3K5,FASLG,ABCC2,BAK1,AKT2,BAD,BCL2,GSTP1,CDKN1A,CDKN2A,AKT1
hsa05166	Human T-cell leukemia virus 1 infection	37	211	1	3.8e-23	TNFRSF1A,MAPK1,TGFB1,NFKB1,IL2,CCND1,EGR1,SMAD2,MAPK3,ICAM1,CDK2,RB1,TP53,BAX,CSF2,TERT,CALR,HLA-DQA1,E2F1,JUN,HLA-DRB5,HLA-C,IL2RA,AKT2,MAPK8,HLA-A,ITGB2,RELA,CDKN1A,XPO1,IL6,IL1R1,MAPK9,TNF,HLA-B,CDKN2A,AKT1
hsa04630	JAK-STAT signaling pathway	33	160	1.07	1.38e-22	CSF3,IL2,CCND1,IFNG,IL4,EPO,PDGFRA,IL11,STAT3,EGF,IFNAR1,EGFR,IFNA1,IL3,CSF2,PRL,LEP,STAT2,LEPR,IFNAR2,STAT1,MTOR,IL6R,MCL1,IL2RA,IFNA2,AKT2,IL4R,BCL2,CDKN1A,IL6,IL10,AKT1
hsa01521	EGFR tyrosine kinase inhibitor resistance	26	78	1.28	2.63e-22	MAPK1,HGF,RPS6KB1,PDGFRA,MAPK3,KDR,STAT3,EGF,IGF1R,ERBB2,EGFR,ARAF,BAX,TGFA,IGF1,PRKCB,GSK3B,MTOR,IL6R,AKT2,BCL2L11,BAD,BCL2,IL6,SHC1,AKT1
hsa05223	Non-small cell lung cancer	25	68	1.33	2.63e-22	MAPK1,HGF,CCND1,MAPK3,STAT3,EGF,CDK6,RB1,TP53,ERBB2,EGFR,ARAF,BAX,TGFA,PRKCB,CASP9,E2F1,GADD45A,BAK1,ALK,AKT2,BAD,CDKN1A,CDKN2A,AKT1
hsa04659	Th17 cell differentiation	28	101	1.2	3.43e-22	MAPK1,TGFB1,NFKB1,IL2,IFNG,MAPK14,IL4,AHR,SMAD2,MAPK3,IL1B,STAT3,HSP90AA1,HLA-DQA1,IL17A,STAT1,MTOR,IL6R,JUN,HLA-DRB5,IL2RA,MAPK8,IL4R,RELA,IL6,IL1R1,MAPK9,HIF1A
hsa04657	IL-17 signaling pathway	27	92	1.23	5.78e-22	MAPK1,CSF3,CCL2,NFKB1,IFNG,MAPK14,IL4,MAPK3,IL1B,CSF2,CXCL10,CXCL8,CASP3,GSK3B,HSP90AA1,IL17A,CASP8,PTGS2,JUN,MMP9,MAPK8,CXCL1,RELA,IL6,MAPK9,TNF,CXCL2
hsa05214	Glioma	25	72	1.3	7.51e-22	MAPK1,CCND1,PDGFRA,MDM2,MAPK3,EGF,CDK6,RB1,IGF1R,TP53,EGFR,ARAF,BAX,TGFA,IGF1,PRKCB,E2F1,MTOR,GADD45A,BAK1,AKT2,CDKN1A,SHC1,CDKN2A,AKT1
hsa05131	Shigellosis	35	218	0.97	7.44e-21	TNFRSF1A,MAPK1,RPS6KB1,NFKB1,MAPK14,MDM2,MAPK3,IL1B,TP53,RPS27A,EGFR,IL18,BAX,ITGA5,CSF2,CXCL8,CYCS,GSK3B,NLRP3,MTOR,JUN,TLR4,SQSTM1,AKT2,MAPK8,BCL2,RELA,IL1R1,MAPK9,CD44,TNF,RHOA,UBC,AKT1,CCL5
hsa05132	Salmonella infection	34	209	0.97	1.97e-20	TNFRSF1A,MAPK1,RIPK3,NFKB1,MAPK14,TNFSF10,TLR2,MAPK3,IL1B,PIK3C2A,TNFRSF10B,IL18,BAX,CXCL8,CYCS,CASP3,HSP90AA1,NLRP3,CTNNB1,CASP8,PIK3CG,TLR9,JUN,TLR4,BAK1,AKT2,MAPK8,BCL2,RELA,IL6,MAPK9,TNF,RHOA,AKT1
hsa05144	Malaria	21	46	1.42	2.04e-20	TGFB1,HGF,CSF3,CCL2,IFNG,KLRK1,TLR2,IL1B,ICAM1,IL18,CXCL8,SELE,HBB,TLR9,CD40LG,TLR4,ITGB2,IL6,TNF,CD36,IL10
hsa04010	MAPK signaling pathway	38	288	0.88	5.4e-20	TNFRSF1A,MAPK1,TGFB1,HGF,NFKB1,MAPK14,HSPB1,PDGFRA,MAPK3,IL1B,KDR,EGF,IGF1R,TP53,ERBB2,EGFR,ARAF,TGFA,IGF1,INSR,PRKCB,RASGRP1,CASP3,CSF1,FAS,MAP3K5,FASLG,GADD45A,JUN,AKT2,MAPK8,INS,RELA,IL1R1,IGF2,MAPK9,TNF,AKT1
hsa05218	Melanoma	23	72	1.26	1.69e-19	MAPK1,HGF,CCND1,PDGFRA,MDM2,MAPK3,EGF,CDK6,RB1,IGF1R,TP53,EGFR,ARAF,BAX,IGF1,E2F1,GADD45A,BAK1,AKT2,BAD,CDKN1A,CDKN2A,AKT1
hsa05323	Rheumatoid arthritis	24	85	1.21	2.74e-19	TGFB1,CCL2,IFNG,TLR2,IL1B,CD80,IL11,ICAM1,IL18,CSF2,CTLA4,CXCL8,CSF1,HLA-DQA1,IL17A,JUN,TLR4,HLA-DRB5,CXCL1,ITGB2,IL6,TNF,CXCL2,CCL5
hsa04621	NOD-like receptor signaling pathway	30	174	1	1.01e-18	MAPK1,RIPK3,CCL2,NFKB1,MAPK14,MAPK3,IL1B,IFNAR1,IFNA1,IL18,CXCL8,STAT2,HSP90AA1,NLRP3,IFNAR2,CASP8,STAT1,JUN,TLR4,IFNA2,MAPK8,CXCL1,BCL2,RELA,IL6,MAPK9,TNF,RHOA,CXCL2,CCL5
hsa05226	Gastric cancer	28	144	1.05	1.02e-18	MAPK1,TGFB1,HGF,RPS6KB1,CCND1,SMAD2,MAPK3,EGF,CDK2,RB1,TP53,ERBB2,EGFR,ARAF,BAX,TERT,GSK3B,CTNNB1,E2F1,MTOR,GADD45A,BAK1,AKT2,BCL2,CDKN1A,SHC1,AKT1,ABCB1
hsa04920	Adipocytokine signaling pathway	22	69	1.26	1.09e-18	TNFRSF1A,NFKB1,STAT3,PPARGC1A,CPT1A,IRS1,LEP,STK11,LEPR,MTOR,IRS2,TNFRSF1B,AKT2,MAPK8,POMC,RELA,PPARA,ADIPOQ,MAPK9,TNF,CD36,AKT1
hsa05321	Inflammatory bowel disease	21	60	1.3	1.49e-18	TGFB1,NFKB1,IL2,IFNG,IL4,TLR2,SMAD2,IL1B,STAT3,IL18,HLA-DQA1,IL17A,STAT1,JUN,TLR4,HLA-DRB5,IL4R,RELA,IL6,TNF,IL10
hsa04931	Insulin resistance	25	107	1.13	1.99e-18	TNFRSF1A,RPS6KB1,NFKB1,NR1H2,STAT3,PPARGC1A,CPT1A,NOS3,INSR,IRS1,PRKCB,GSK3B,SREBF1,MTOR,IRS2,AKT2,MAPK8,INS,RELA,PPARA,IL6,MAPK9,TNF,CD36,AKT1
hsa04650	Natural killer cell mediated cytotoxicity	26	121	1.09	2.26e-18	MAPK1,GZMB,IFNG,KLRK1,TNFSF10,MAPK3,ICAM1,IFNAR1,TNFRSF10B,IFNA1,ARAF,CSF2,PRKCB,CASP3,BID,IFNAR2,FAS,FASLG,HLA-C,IFNA2,HLA-A,ITGB2,PRF1,TNF,HLA-B,SHC1
hsa04218	Cellular senescence	28	150	1.03	2.4e-18	SIRT1,MAPK1,TGFB1,NFKB1,CCND1,MAPK14,MDM2,SMAD2,MAPK3,CDK6,CDK2,RB1,TP53,CXCL8,E2F1,MTOR,GADD45A,HLA-C,SQSTM1,AKT2,CDK1,HLA-A,RELA,CDKN1A,IL6,HLA-B,CDKN2A,AKT1
hsa04625	C-type lectin receptor signaling pathway	24	102	1.13	8.64e-18	BCL3,MAPK1,NFKB1,IL2,MAPK14,IRF1,MDM2,MAPK3,IL1B,STAT2,NLRP3,CASP8,STAT1,PTGS2,JUN,AKT2,MAPK8,RELA,IL6,MAPK9,TNF,RHOA,IL10,AKT1
hsa05140	Leishmaniasis	21	70	1.24	1.88e-17	MAPK1,TGFB1,NFKB1,IFNG,MAPK14,IL4,TLR2,MAPK3,IL1B,PRKCB,NOS2,HLA-DQA1,STAT1,PTGS2,JUN,TLR4,HLA-DRB5,ITGB2,RELA,TNF,IL10
hsa04380	Osteoclast differentiation	25	122	1.07	2.77e-17	TNFRSF1A,MAPK1,TGFB1,NFKB1,IFNG,MAPK14,MAPK3,IL1B,IFNAR1,PPARG,JUNB,STAT2,CSF1,IFNAR2,STAT1,JUN,SQSTM1,AKT2,MAPK8,RELA,IL1R1,MAPK9,TNF,AKT1,ITGB3
hsa05130	Pathogenic Escherichia coli infection	29	187	0.95	4.41e-17	TNFRSF1A,MAPK1,NFKB1,MAPK14,TNFSF10,MAPK3,IL1B,TNFRSF10B,IL18,BAX,CXCL8,CYCS,F2,CASP3,CASP9,NLRP3,FAS,CASP8,FASLG,JUN,TLR4,BAK1,MAPK8,RELA,IL6,IL1R1,MAPK9,TNF,RHOA
hsa05133	Pertussis	21	74	1.21	4.64e-17	MAPK1,NFKB1,MAPK14,IRF1,MAPK3,IL1B,ITGA5,CXCL8,CASP3,NOS2,NLRP3,JUN,TLR4,MAPK8,ITGB2,RELA,IL6,MAPK9,TNF,RHOA,IL10
hsa00982	Drug metabolism - cytochrome P450	20	64	1.25	5.74e-17	CYP3A5,CYP2C9,CYP2A6,UGT1A6,UGT2B7,GSTM1,CYP2B6,CYP3A4,MAOA,CYP1A2,UGT1A10,UGT1A9,CYP2D6,CYP2C19,UGT1A4,UGT1A1,MAOB,GSTP1,UGT1A3,CYP2E1
hsa05220	Chronic myeloid leukemia	21	75	1.21	5.74e-17	MAPK1,TGFB1,NFKB1,CCND1,MDM2,MAPK3,CDK6,RB1,TP53,ARAF,BAX,E2F1,GADD45A,BAK1,AKT2,BAD,RELA,CDKN1A,SHC1,CDKN2A,AKT1
hsa04211	Longevity regulating pathway	22	87	1.16	5.77e-17	SIRT1,RPS6KB1,NFKB1,CAT,PPARGC1A,IGF1R,TP53,PPARG,BAX,IGF1,INSR,IRS1,STK11,MTOR,EHMT2,IRS2,AKT2,INS,RELA,ADIPOQ,SOD2,AKT1
hsa05224	Breast cancer	26	145	1.01	9.45e-17	MAPK1,RPS6KB1,CCND1,MAPK3,EGF,CDK6,RB1,IGF1R,TP53,ERBB2,EGFR,ARAF,BAX,IGF1,GSK3B,CTNNB1,E2F1,MTOR,GADD45A,JUN,BAK1,AKT2,CDKN1A,SHC1,ESR1,AKT1
hsa05320	Autoimmune thyroid disease	18	48	1.33	1.7e-16	GZMB,IL2,IL4,CD80,IFNA1,CTLA4,TPO,HLA-DQA1,FAS,FASLG,CD40LG,HLA-DRB5,HLA-C,IFNA2,HLA-A,PRF1,HLA-B,IL10
hsa04152	AMPK signaling pathway	24	120	1.06	1.86e-16	CFTR,SIRT1,RPS6KB1,CCND1,PPARGC1A,CPT1A,IGF1R,PPARG,HMGCR,IGF1,INSR,IRS1,LEP,HNF4A,STK11,LEPR,SREBF1,MTOR,IRS2,AKT2,INS,ADIPOQ,CD36,AKT1
hsa05330	Allograft rejection	16	34	1.43	5.55e-16	GZMB,IL2,IFNG,IL4,CD80,HLA-DQA1,FAS,FASLG,CD40LG,HLA-DRB5,HLA-C,HLA-A,PRF1,TNF,HLA-B,IL10
hsa05204	Chemical carcinogenesis	20	75	1.19	6.97e-16	CYP3A5,CYP2C9,NAT2,CYP2A6,UGT1A6,UGT2B7,GSTM1,CYP3A4,CYP1A2,UGT1A10,UGT1A9,PTGS2,CYP2C19,UGT1A4,UGT1A1,CYP1A1,GSTP1,UGT1A3,CYP2E1,EPHX1
hsa05235	PD-L1 expression and PD-1 checkpoint pathway in cancer	21	88	1.14	8.06e-16	MAPK1,RPS6KB1,NFKB1,IFNG,MAPK14,TLR2,MAPK3,STAT3,EGF,EGFR,RASGRP1,TLR9,STAT1,MTOR,JUN,TLR4,ALK,AKT2,RELA,HIF1A,AKT1
hsa05010	Alzheimer disease	36	355	0.77	8.74e-16	TNFRSF1A,MAPK1,NFKB1,EIF2AK2,APOE,MAPK3,IL1B,ARAF,INSR,IRS1,CYCS,LPL,ADAM17,CASP3,BID,GSK3B,NOS2,CSF1,CASP9,CTNNB1,FAS,CASP8,MAP3K5,MTOR,PTGS2,SDHB,IRS2,AKT2,BAD,MAPK8,INS,RELA,IL6,MAPK9,TNF,AKT1
hsa05416	Viral myocarditis	18	55	1.27	1.12e-15	CCND1,CD80,ICAM1,CXADR,CYCS,CASP3,BID,CASP9,CAV1,HLA-DQA1,CASP8,CD40LG,HLA-DRB5,HLA-C,HLA-A,ITGB2,PRF1,HLA-B
hsa04640	Hematopoietic cell lineage	21	91	1.12	1.38e-15	CSF3,IL4,EPO,IL1B,IL11,ITGA5,IL3,CSF2,ANPEP,CSF1,HLA-DQA1,IL6R,HLA-DRB5,IL2RA,IL4R,IL6,IL1R1,CD44,TNF,CD36,ITGB3
hsa05168	Herpes simplex virus 1 infection	41	479	0.69	1.42e-15	TNFRSF1A,CCL2,NFKB1,IFNG,EIF2AK2,TLR2,IL1B,TP53,IFNAR1,IFNA1,BAX,ITGA5,CYCS,CASP3,STAT2,BID,CALR,CASP9,HLA-DQA1,IFNAR2,FAS,CASP8,TLR9,STAT1,MTOR,FASLG,BAK1,HLA-DRB5,HLA-C,IFNA2,AKT2,BAD,HLA-A,BCL2,RELA,IL6,TNF,HLA-B,AKT1,ITGB3,CCL5
hsa05213	Endometrial cancer	18	57	1.26	1.8e-15	MAPK1,CCND1,MAPK3,EGF,TP53,ERBB2,EGFR,ARAF,BAX,GSK3B,CASP9,CTNNB1,GADD45A,BAK1,AKT2,BAD,CDKN1A,AKT1
hsa00980	Metabolism of xenobiotics by cytochrome P450	19	69	1.2	2.23e-15	CYP3A5,CYP2C9,CYP2A6,UGT1A6,UGT2B7,GSTM1,CYP2B6,CYP3A4,CYP1A2,UGT1A10,UGT1A9,CYP2D6,UGT1A4,UGT1A1,CYP1A1,GSTP1,UGT1A3,CYP2E1,EPHX1
hsa04061	Viral protein interaction with cytokine and cytokine receptor	21	96	1.1	3.32e-15	TNFRSF1A,CCL2,IL2,TNFSF10,TNFRSF10B,IL18,CCR5,CXCL10,CXCL8,CXCR2,CSF1,CXCL9,IL6R,TNFRSF1B,IL2RA,CXCL1,IL6,TNF,IL10,CXCL2,CCL5
hsa05135	Yersinia infection	23	125	1.02	3.61e-15	MAPK1,CCL2,NFKB1,IL2,MAPK14,MAPK3,IL1B,IL18,ITGA5,CXCL8,GSK3B,NLRP3,JUN,TLR4,AKT2,MAPK8,RELA,IL6,MAPK9,TNF,RHOA,IL10,AKT1
hsa04115	p53 signaling pathway	19	72	1.18	4.17e-15	CCND1,MDM2,CDK6,CDK2,TP53,TNFRSF10B,BAX,IGF1,CYCS,CASP3,BID,CASP9,FAS,CASP8,GADD45A,CDK1,BCL2,CDKN1A,CDKN2A
hsa05219	Bladder cancer	16	41	1.35	4.95e-15	MAPK1,MMP2,CCND1,MDM2,MAPK3,EGF,RB1,TP53,ERBB2,EGFR,ARAF,CXCL8,E2F1,MMP9,CDKN1A,CDKN2A
hsa05146	Amoebiasis	21	100	1.08	6.41e-15	TGFB1,NFKB1,IFNG,HSPB1,TLR2,IL1B,CSF2,PRKCB,CXCL8,CASP3,NOS2,GNAS,TLR4,CXCL1,ITGB2,RELA,IL6,IL1R1,TNF,IL10,CXCL2
hsa00983	Drug metabolism - other enzymes	19	75	1.16	7.52e-15	MPO,NAT2,HPRT1,CYP2A6,GUSB,UGT1A6,UGT2B7,GSTM1,TPMT,CYP3A4,UGT1A10,UGT1A9,CES1,UGT1A4,UGT1A1,XDH,GSTP1,UGT1A3,CYP2E1
hsa04660	T cell receptor signaling pathway	21	101	1.08	7.52e-15	MAPK1,NFKB1,IL2,IFNG,MAPK14,IL4,MAPK3,CSF2,CTLA4,RASGRP1,GSK3B,CD40LG,JUN,AKT2,MAPK8,RELA,MAPK9,TNF,RHOA,IL10,AKT1
hsa04071	Sphingolipid signaling pathway	22	116	1.04	8.27e-15	TNFRSF1A,MAPK1,NFKB1,MAPK14,MAPK3,KNG1,TP53,BAX,NOS3,PRKCB,BID,SMPD1,MAP3K5,AKT2,MAPK8,BCL2,ABCC1,RELA,MAPK9,TNF,RHOA,AKT1
hsa05203	Viral carcinogenesis	26	182	0.91	9.55e-15	MAPK1,NFKB1,CCND1,EIF2AK2,MDM2,MAPK3,STAT3,CDK6,CDK2,RB1,TP53,CCR5,BAX,CASP3,CASP8,JUN,BAK1,HLA-C,BAD,CDK1,HLA-A,RELA,CDKN1A,HLA-B,RHOA,CDKN2A
hsa05134	Legionellosis	17	55	1.25	1.41e-14	NFKB1,TLR2,IL1B,IL18,CXCL8,CYCS,CASP3,CASP9,CASP8,TLR4,CXCL1,ITGB2,RELA,IL6,TNF,CXCL2,HSF1
hsa05222	Small cell lung cancer	20	92	1.1	1.61e-14	NFKB1,CCND1,CDK6,CDK2,RB1,TP53,BAX,CYCS,CASP3,NOS2,CASP9,E2F1,PTGS2,GADD45A,BAK1,AKT2,BCL2,RELA,CDKN1A,AKT1
hsa05143	African trypanosomiasis	15	36	1.38	1.63e-14	IFNG,APOA1,IL1B,ICAM1,KNG1,IL18,PRKCB,SELE,HBB,FAS,TLR9,FASLG,IL6,TNF,IL10
hsa05332	Graft-versus-host disease	15	36	1.38	1.63e-14	GZMB,IL2,IFNG,IL1B,CD80,HLA-DQA1,FAS,FASLG,HLA-DRB5,HLA-C,HLA-A,IL6,PRF1,TNF,HLA-B
hsa04917	Prolactin signaling pathway	18	69	1.18	2.5e-14	MAPK1,NFKB1,CCND1,MAPK14,IRF1,MAPK3,STAT3,PRL,GSK3B,STAT1,AKT2,MAPK8,INS,RELA,MAPK9,SHC1,ESR1,AKT1
hsa04012	ErbB signaling pathway	19	83	1.12	3.35e-14	MAPK1,RPS6KB1,MAPK3,EGF,ERBB2,EGFR,ARAF,TGFA,PRKCB,GSK3B,MTOR,JUN,AKT2,BAD,MAPK8,CDKN1A,MAPK9,SHC1,AKT1
hsa04940	Type I diabetes mellitus	15	39	1.35	4.04e-14	GZMB,IL2,IFNG,IL1B,CD80,HLA-DQA1,FAS,FASLG,HLA-DRB5,HLA-C,HLA-A,INS,PRF1,TNF,HLA-B
hsa04510	Focal adhesion	26	198	0.88	5.27e-14	MAPK1,HGF,CCND1,PDGFRA,MAPK3,KDR,EGF,IGF1R,ERBB2,EGFR,ITGA5,IGF1,PRKCB,GSK3B,CAV1,CTNNB1,JUN,AKT2,BAD,MAPK8,BCL2,MAPK9,RHOA,SHC1,AKT1,ITGB3
hsa04722	Neurotrophin signaling pathway	20	114	1	5.21e-13	MAPK1,NFKB1,MAPK14,MAPK3,TP53,BAX,IRS1,GSK3B,MAP3K5,FASLG,JUN,AKT2,BAD,MAPK8,BCL2,RELA,MAPK9,RHOA,SHC1,AKT1
hsa04062	Chemokine signaling pathway	24	186	0.87	7.77e-13	MAPK1,CCL2,NFKB1,MAPK3,STAT3,CCR5,PRKCB,CXCL10,CXCL8,STAT2,CXCR2,GSK3B,PIK3CG,STAT1,CXCL9,AKT2,BAD,CXCL1,RELA,RHOA,SHC1,CXCL2,AKT1,CCL5
hsa04014	Ras signaling pathway	26	226	0.82	8.43e-13	MAPK1,HGF,NFKB1,PDGFRA,MAPK3,KDR,EGF,IGF1R,EGFR,TGFA,IGF1,INSR,PRKCB,RASGRP1,CSF1,FASLG,AKT2,BAD,MAPK8,INS,RELA,IGF2,MAPK9,RHOA,SHC1,AKT1
hsa05221	Acute myeloid leukemia	16	66	1.14	1.99e-12	MAPK1,MPO,RPS6KB1,NFKB1,CCND1,MAPK3,STAT3,ARAF,IL3,CSF2,MTOR,AKT2,BAD,RELA,CEBPA,AKT1
hsa04926	Relaxin signaling pathway	20	128	0.95	3.4e-12	MAPK1,MMP2,TGFB1,NFKB1,MAPK14,SMAD2,MAPK3,EGFR,NOS3,NOS2,GNAS,JUN,MMP9,EDNRB,AKT2,MAPK8,RELA,MAPK9,SHC1,AKT1
hsa01100	Metabolic pathways	66	1447	0.42	4e-12	SIRT1,MIF,HMOX1,PNPLA3,GSR,CYP3A5,NAGLU,CAT,UROD,CYP2C9,CHKA,PIK3C2A,GLUD1,NAT2,HMGCR,NOS3,ALDH1A1,HPRT1,ANPEP,CYP2A6,CYP7A1,GUSB,UGT1A6,UGT2B7,GLUL,GSTM1,TYMS,TPO,NQO1,CYP2B6,NOS2,DNMT3B,CYP3A4,SMPD1,MAOA,CYP1A2,UGT1A10,UGT1A9,PIK3CG,DNMT1,COMT,PNP,PTGS2,CYP2C19,INPP5E,ADA,UGT1A4,UGT1A1,ALOX5,ALDOB,SDHB,EHMT2,MTHFR,MAOB,XDH,CYP1A1,ALPP,G6PD,GPT,GSTP1,GGT1,ALAD,TKT,DHFR,UGT1A3,CYP2E1
hsa00140	Steroid hormone biosynthesis	15	59	1.17	5.74e-12	CYP3A5,CYP7A1,UGT1A6,UGT2B7,CYP7B1,CYP3A4,CYP1A2,UGT1A10,UGT1A9,COMT,UGT1A4,UGT1A1,CYP1A1,UGT1A3,CYP2E1
hsa04064	NF-kappa B signaling pathway	18	101	1.01	6.49e-12	TNFRSF1A,NFKB1,IL1B,ICAM1,PRKCB,CXCL8,PARP1,PTGS2,CD40LG,GADD45A,PLAU,TLR4,CXCL1,BCL2,RELA,IL1R1,TNF,CXCL2
hsa04215	Apoptosis - multiple species	12	30	1.36	1.2e-11	TNFRSF1A,BAX,CYCS,CASP3,BID,CASP9,CASP8,BAK1,BCL2L11,MAPK8,BCL2,MAPK9
hsa00830	Retinol metabolism	15	64	1.13	1.52e-11	CYP3A5,CYP2C9,ALDH1A1,CYP2A6,UGT1A6,UGT2B7,CYP2B6,CYP3A4,CYP1A2,UGT1A10,UGT1A9,UGT1A4,UGT1A1,CYP1A1,UGT1A3
hsa01523	Antifolate resistance	12	31	1.35	1.61e-11	NFKB1,ABCG2,IL1B,ABCC3,TYMS,ABCC2,MTHFR,ABCC1,RELA,IL6,DHFR,TNF
hsa04915	Estrogen signaling pathway	19	133	0.91	4.83e-11	MAPK1,MMP2,MAPK3,EGFR,TGFA,NOS3,HSP90AA1,KRT19,GNAS,JUN,MMP9,KRT18,AKT2,BCL2,POMC,OPRM1,SHC1,ESR1,AKT1
hsa04935	Growth hormone synthesis, secretion and action	18	118	0.94	6.27e-11	MAPK1,MAPK14,MAPK3,STAT3,IGF1,JUNB,IRS1,PRKCB,GSK3B,STAT1,MTOR,GNAS,IRS2,AKT2,MAPK8,MAPK9,SHC1,AKT1
hsa04658	Th1 and Th2 cell differentiation	16	87	1.02	6.98e-11	MAPK1,NFKB1,IL2,IFNG,MAPK14,IL4,MAPK3,HLA-DQA1,STAT1,JUN,HLA-DRB5,IL2RA,MAPK8,IL4R,RELA,MAPK9
hsa04213	Longevity regulating pathway - multiple species	14	61	1.12	9.66e-11	SIRT1,RPS6KB1,CAT,IGF1R,SOD1,IGF1,INSR,IRS1,MTOR,IRS2,AKT2,INS,SOD2,AKT1
hsa00860	Porphyrin and chlorophyll metabolism	12	41	1.23	2.29e-10	HMOX1,UROD,CP,GUSB,UGT1A6,UGT2B7,UGT1A10,UGT1A9,UGT1A4,UGT1A1,ALAD,UGT1A3
hsa04140	Autophagy - animal	18	130	0.9	2.54e-10	MAPK1,RPS6KB1,MAPK3,IGF1R,IRS1,STK11,HMGB1,MTOR,IRS2,SQSTM1,AKT2,BAD,MAPK8,INS,BCL2,MAPK9,HIF1A,AKT1
hsa05120	Epithelial cell signaling in Helicobacter pylori infection	14	67	1.08	2.78e-10	NFKB1,MAPK14,EGFR,CXCL8,ADAM17,CASP3,CXCR2,JUN,MAPK8,CXCL1,RELA,MAPK9,CXCL2,CCL5
hsa05202	Transcriptional misregulation in cancer	20	171	0.83	3.42e-10	GZMB,MPO,NFKB1,MDM2,IGF1R,TP53,PPARG,BAX,IL3,CSF2,IGF1,CXCL8,GADD45A,MMP9,PLAU,BAK1,RELA,CDKN1A,IL6,CEBPA
hsa04910	Insulin signaling pathway	18	133	0.89	3.46e-10	MAPK1,RPS6KB1,MAPK3,PPARGC1A,ARAF,INSR,IRS1,GSK3B,SREBF1,MTOR,IRS2,AKT2,BAD,MAPK8,INS,MAPK9,SHC1,AKT1
hsa04919	Thyroid hormone signaling pathway	17	119	0.91	5.34e-10	MAPK1,CCND1,MDM2,MAPK3,TP53,PRKCB,GSK3B,CASP9,CTNNB1,STAT1,MTOR,AKT2,BAD,ESR1,HIF1A,AKT1,ITGB3
hsa04015	Rap1 signaling pathway	21	202	0.78	8.29e-10	MAPK1,HGF,MAPK14,PDGFRA,MAPK3,KDR,EGF,IGF1R,EGFR,IGF1,INSR,PRKCB,CSF1,CTNNB1,GNAS,AKT2,INS,ITGB2,RHOA,AKT1,ITGB3
hsa05216	Thyroid cancer	11	36	1.25	9.19e-10	MAPK1,CCND1,MAPK3,TP53,PPARG,BAX,CTNNB1,RET,GADD45A,BAK1,CDKN1A
hsa04979	Cholesterol metabolism	12	48	1.16	1e-09	CETP,APOC3,APOB,APOA1,APOE,SCARB1,ABCB11,CYP7A1,PCSK9,LPL,CD36,LDLR
hsa04914	Progesterone-mediated oocyte maturation	15	94	0.96	1.57e-09	MAPK1,MAPK14,MAPK3,CDK2,IGF1R,ARAF,IGF1,CDC25C,HSP90AA1,AKT2,CDK1,MAPK8,INS,MAPK9,AKT1
hsa05231	Choline metabolism in cancer	15	96	0.95	2.02e-09	MAPK1,RPS6KB1,PDGFRA,MAPK3,EGF,CHKA,EGFR,PRKCB,MTOR,JUN,AKT2,MAPK8,MAPK9,HIF1A,AKT1
hsa04110	Cell cycle	16	120	0.88	4.34e-09	TGFB1,CCND1,MDM2,SMAD2,CDK6,CDK2,RB1,TP53,CDC25C,GSK3B,E2F1,GADD45A,PCNA,CDK1,CDKN1A,CDKN2A
hsa04370	VEGF signaling pathway	12	57	1.08	5.33e-09	MAPK1,MAPK14,HSPB1,MAPK3,KDR,NOS3,PRKCB,CASP9,PTGS2,AKT2,BAD,AKT1
hsa04930	Type II diabetes mellitus	11	46	1.14	7.94e-09	MAPK1,MAPK3,INSR,IRS1,MTOR,IRS2,MAPK8,INS,ADIPOQ,MAPK9,TNF
hsa04072	Phospholipase D signaling pathway	17	147	0.82	9.29e-09	MAPK1,PDGFRA,MAPK3,EGF,EGFR,INSR,CXCL8,F2,CXCR2,PIK3CG,MTOR,GNAS,AKT2,INS,RHOA,SHC1,AKT1
hsa04150	mTOR signaling pathway	17	151	0.81	1.33e-08	TNFRSF1A,MAPK1,RPS6KB1,MAPK3,IGF1R,IGF1,INSR,IRS1,PRKCB,GSK3B,STK11,MTOR,AKT2,INS,TNF,RHOA,AKT1
hsa04934	Cushing syndrome	17	153	0.81	1.58e-08	MAPK1,CCND1,AHR,SCARB1,MAPK3,CDK6,CDK2,RB1,EGFR,GSK3B,CTNNB1,E2F1,GNAS,POMC,CDKN1A,CDKN2A,LDLR
hsa04913	Ovarian steroidogenesis	11	50	1.1	1.64e-08	SCARB1,IGF1R,BMP6,IGF1,INSR,PTGS2,GNAS,ALOX5,CYP1A1,INS,LDLR
hsa04664	Fc epsilon RI signaling pathway	12	66	1.02	2.18e-08	MAPK1,MAPK14,IL4,MAPK3,IL3,CSF2,ALOX5,AKT2,MAPK8,MAPK9,TNF,AKT1
hsa05211	Renal cell carcinoma	12	66	1.02	2.18e-08	MAPK1,TGFB1,HGF,MAPK3,ARAF,TGFA,JUN,AKT2,BAD,CDKN1A,HIF1A,AKT1
hsa05230	Central carbon metabolism in cancer	12	69	1	3.33e-08	MAPK1,PDGFRA,MAPK3,TP53,ERBB2,EGFR,RET,MTOR,AKT2,G6PD,HIF1A,AKT1
hsa03320	PPAR signaling pathway	12	75	0.96	7.57e-08	APOC3,APOA1,CPT1A,PPARG,CYP7A1,LPL,CPT2,PPARA,ADIPOQ,CD36,UBC,APOA5
hsa04612	Antigen processing and presentation	11	63	1	1.29e-07	IFNG,HSPA4,CALR,HSPA5,HSP90AA1,HLA-DQA1,HLA-DRB5,HLA-C,HLA-A,TNF,HLA-B
hsa04145	Phagosome	15	142	0.78	2.19e-07	MPO,TLR2,SCARB1,ITGA5,CALR,HLA-DQA1,MBL2,TLR4,HLA-DRB5,HLA-C,HLA-A,ITGB2,HLA-B,CD36,ITGB3
hsa05020	Prion disease	20	265	0.64	2.85e-07	MAPK1,MAPK14,EGR1,MAPK3,IL1B,SOD1,BAX,CYCS,CASP3,HSPA5,GSK3B,CASP9,CAV1,SDHB,BAD,MAPK8,IL6,MAPK9,TNF,CCL5
hsa04622	RIG-I-like receptor signaling pathway	11	70	0.96	3.29e-07	NFKB1,MAPK14,IFNA1,CXCL10,CXCL8,CASP8,IFNA2,MAPK8,RELA,MAPK9,TNF
hsa04726	Serotonergic synapse	13	108	0.84	3.99e-07	MAPK1,CYP2C9,MAPK3,ARAF,PRKCB,CASP3,MAOA,CYP2D6,PTGS2,GNAS,CYP2C19,ALOX5,MAOB
hsa04672	Intestinal immune network for IgA production	9	43	1.08	5.42e-07	TGFB1,IL2,IL4,CD80,HLA-DQA1,CD40LG,HLA-DRB5,IL6,IL10
hsa02010	ABC transporters	9	45	1.06	7.55e-07	CFTR,ABCG2,ABCB7,ABCB11,ABCB4,ABCC3,ABCC2,ABCC1,ABCB1
hsa00040	Pentose and glucuronate interconversions	8	33	1.14	9.67e-07	GUSB,UGT1A6,UGT2B7,UGT1A10,UGT1A9,UGT1A4,UGT1A1,UGT1A3
hsa04623	Cytosolic DNA-sensing pathway	10	62	0.97	9.67e-07	RIPK3,NFKB1,IL1B,IFNA1,IL18,CXCL10,IFNA2,RELA,IL6,CCL5
hsa04022	cGMP-PKG signaling pathway	15	162	0.73	9.93e-07	MAPK1,MAPK3,KNG1,NOS3,INSR,IRS1,EDNRA,PIK3CG,IRS2,EDNRB,AKT2,BAD,INS,RHOA,AKT1
hsa04137	Mitophagy - animal	10	63	0.96	1.08e-06	TP53,RPS27A,E2F1,JUN,SQSTM1,MAPK8,RELA,MAPK9,HIF1A,UBC
hsa04912	GnRH signaling pathway	11	89	0.85	2.71e-06	MAPK1,MMP2,MAPK14,EGR1,MAPK3,EGFR,PRKCB,GNAS,JUN,MAPK8,MAPK9
hsa00053	Ascorbate and aldarate metabolism	7	26	1.19	2.79e-06	UGT1A6,UGT2B7,UGT1A10,UGT1A9,UGT1A4,UGT1A1,UGT1A3
hsa04371	Apelin signaling pathway	13	131	0.76	2.82e-06	MAPK1,RPS6KB1,CCND1,EGR1,SMAD2,MAPK3,PPARGC1A,NOS3,NOS2,PIK3CG,MTOR,AKT2,AKT1
hsa04350	TGF-beta signaling pathway	11	91	0.84	3.24e-06	MAPK1,TGFB1,RPS6KB1,IFNG,SMAD2,MAPK3,BMP6,TGIF1,TNF,RHOA,HAMP
hsa05310	Asthma	7	27	1.17	3.39e-06	IL4,IL3,HLA-DQA1,CD40LG,HLA-DRB5,TNF,IL10
hsa04024	cAMP signaling pathway	16	208	0.65	3.86e-06	CFTR,MAPK1,NFKB1,MAPK3,EDNRA,GNAS,JUN,AKT2,BAD,MAPK8,POMC,RELA,PPARA,MAPK9,RHOA,AKT1
hsa04662	B cell receptor signaling pathway	10	78	0.87	5.95e-06	MAPK1,CD79A,NFKB1,MAPK3,PRKCB,GSK3B,JUN,AKT2,RELA,AKT1
hsa04611	Platelet activation	12	122	0.75	7.63e-06	MAPK1,MAPK14,MAPK3,NOS3,F2,RASGRP1,PIK3CG,GNAS,AKT2,RHOA,AKT1,ITGB3
hsa04610	Complement and coagulation cascades	10	82	0.85	8.83e-06	F9,KNG1,F2,PLG,F3,F8,PLAU,MBL2,ITGB2,SERPINA1
hsa04928	Parathyroid hormone synthesis, secretion and action	11	103	0.79	9.36e-06	MAPK1,EGR1,MAPK3,EGFR,ARAF,PRKCB,GNAS,BCL2,CDKN1A,RHOA,VDR
hsa05014	Amyotrophic lateral sclerosis	20	352	0.51	1.57e-05	TNFRSF1A,MAPK14,CAT,TP53,SOD1,BAX,CYCS,CASP3,BID,HSPA5,NOS2,CASP9,MAP3K5,MTOR,SDHB,TNFRSF1B,SQSTM1,BAD,BCL2,TNF
hsa04960	Aldosterone-regulated sodium reabsorption	7	37	1.04	1.99e-05	MAPK1,MAPK3,IGF1,INSR,IRS1,PRKCB,INS
hsa05012	Parkinson disease	16	240	0.58	2.04e-05	TP53,RPS27A,BAX,CYCS,CASP3,HSPA5,CASP9,MAOA,MAP3K5,GNAS,SDHB,MAOB,MAPK8,NFE2L2,MAPK9,UBC
hsa00232	Caffeine metabolism	4	5	1.66	2.18e-05	NAT2,CYP2A6,CYP1A2,XDH
hsa04514	Cell adhesion molecules	12	137	0.7	2.18e-05	SELL,CD80,ICAM1,CTLA4,SELE,HLA-DQA1,CD40LG,HLA-DRB5,HLA-C,HLA-A,ITGB2,HLA-B
hsa04923	Regulation of lipolysis in adipocytes	8	54	0.93	2.21e-05	INSR,IRS1,PTGS2,GNAS,IRS2,AKT2,INS,AKT1
hsa04921	Oxytocin signaling pathway	12	149	0.67	4.71e-05	MAPK1,CCND1,MAPK3,EGFR,NOS3,PRKCB,PIK3CG,PTGS2,GNAS,JUN,CDKN1A,RHOA
hsa04728	Dopaminergic synapse	11	128	0.69	5.91e-05	MAPK14,PRKCB,GSK3B,MAOA,COMT,GNAS,MAOB,AKT2,MAPK8,MAPK9,AKT1
hsa05150	Staphylococcus aureus infection	9	86	0.78	7.71e-05	ICAM1,PLG,HLA-DQA1,KRT19,MBL2,HLA-DRB5,KRT18,ITGB2,IL10
hsa04520	Adherens junction	8	67	0.84	8.85e-05	MAPK1,MAPK3,IGF1R,ERBB2,EGFR,INSR,CTNNB1,RHOA
hsa04141	Protein processing in endoplasmic reticulum	12	165	0.62	0.00012	EIF2AK2,BAX,CALR,HSPA5,P4HB,HSP90AA1,MAP3K5,BAK1,MAPK8,NFE2L2,BCL2,MAPK9
hsa04550	Signaling pathways regulating pluripotency of stem cells	11	140	0.66	0.00012	MAPK1,MAPK14,SMAD2,MAPK3,STAT3,IGF1R,IGF1,GSK3B,CTNNB1,AKT2,AKT1
hsa00220	Arginine biosynthesis	5	21	1.14	0.00014	GLUD1,NOS3,GLUL,NOS2,GPT
hsa04750	Inflammatory mediator regulation of TRP channels	9	94	0.74	0.00014	MAPK14,IL1B,KNG1,IGF1,PRKCB,GNAS,MAPK8,IL1R1,MAPK9
hsa04810	Regulation of actin cytoskeleton	13	209	0.55	0.00025	MAPK1,PDGFRA,MAPK3,KNG1,EGF,EGFR,ARAF,ITGA5,F2,INS,ITGB2,RHOA,ITGB3
hsa04144	Endocytosis	14	241	0.52	0.00027	PDGFRA,MDM2,SMAD2,IGF1R,EGFR,CCR5,CXCR2,CAV1,HLA-C,IL2RA,HLA-A,HLA-B,RHOA,LDLR
hsa04730	Long-term depression	7	59	0.83	0.00027	MAPK1,MAPK3,IGF1R,ARAF,IGF1,PRKCB,GNAS
hsa04530	Tight junction	11	156	0.61	0.00029	CFTR,CCND1,ERBB2,HSPA4,STK11,MAP3K5,JUN,PCNA,MAPK8,MAPK9,RHOA
hsa00590	Arachidonic acid metabolism	7	61	0.82	0.00032	CYP2C9,CYP2B6,PTGS2,CYP2C19,ALOX5,GGT1,CYP2E1
hsa05217	Basal cell carcinoma	7	62	0.81	0.00035	TP53,BAX,GSK3B,CTNNB1,GADD45A,BAK1,CDKN1A
hsa04540	Gap junction	8	87	0.72	0.00044	MAPK1,PDGFRA,MAPK3,EGF,EGFR,PRKCB,GNAS,CDK1
hsa00591	Linoleic acid metabolism	5	29	1	0.00051	CYP2C9,CYP3A4,CYP1A2,CYP2C19,CYP2E1
hsa05410	Hypertrophic cardiomyopathy	8	89	0.71	0.00051	TGFB1,ACE,ITGA5,IGF1,LMNA,IL6,TNF,ITGB3
hsa05016	Huntington disease	15	298	0.46	0.00066	PPARGC1A,TP53,SOD1,PPARG,BAX,CYCS,CASP3,CASP9,CASP8,MAP3K5,MTOR,SDHB,MAPK8,MAPK9,SOD2
hsa05030	Cocaine addiction	6	49	0.85	0.00066	NFKB1,MAOA,GNAS,JUN,MAOB,RELA
hsa04114	Oocyte meiosis	9	120	0.64	0.00073	MAPK1,MAPK14,MAPK3,CDK2,IGF1R,IGF1,CDC25C,CDK1,INS
hsa04916	Melanogenesis	8	95	0.69	0.00074	MAPK1,MAPK3,PRKCB,GSK3B,CTNNB1,GNAS,EDNRB,POMC
hsa00480	Glutathione metabolism	6	53	0.81	0.00095	GSR,ANPEP,GSTM1,G6PD,GSTP1,GGT1
hsa00350	Tyrosine metabolism	5	35	0.91	0.0011	MIF,TPO,MAOA,COMT,MAOB
hsa04670	Leukocyte transendothelial migration	8	109	0.63	0.0017	MMP2,MAPK14,ICAM1,PRKCB,CTNNB1,MMP9,ITGB2,RHOA
hsa04725	Cholinergic synapse	8	110	0.62	0.0018	MAPK1,MAPK3,ACHE,PRKCB,PIK3CG,AKT2,BCL2,AKT1
hsa00380	Tryptophan metabolism	5	41	0.85	0.002	CAT,MAOA,CYP1A2,MAOB,CYP1A1
hsa04977	Vitamin digestion and absorption	4	24	0.98	0.0023	APOB,APOA1,SCARB1,ABCC1
hsa01200	Carbon metabolism	8	117	0.59	0.0026	CAT,GLUD1,ALDOB,SDHB,MTHFR,G6PD,GPT,TKT
hsa05031	Amphetamine addiction	6	66	0.72	0.0026	SIRT1,PRKCB,MAOA,GNAS,JUN,MAOB
hsa05322	Systemic lupus erythematosus	7	93	0.64	0.003	IFNG,CD80,HLA-DQA1,CD40LG,HLA-DRB5,TNF,IL10
hsa05414	Dilated cardiomyopathy	7	95	0.63	0.0033	TGFB1,ITGA5,IGF1,LMNA,GNAS,TNF,ITGB3
hsa04310	Wnt signaling pathway	9	154	0.53	0.0036	CCND1,TP53,PRKCB,GSK3B,CTNNB1,JUN,MAPK8,MAPK9,RHOA
hsa04918	Thyroid hormone synthesis	6	74	0.67	0.0044	GSR,ALB,PRKCB,TPO,HSPA5,GNAS
hsa04922	Glucagon signaling pathway	7	101	0.6	0.0046	SIRT1,PPARGC1A,CPT1A,GNAS,AKT2,PPARA,AKT1
hsa04020	Calcium signaling pathway	10	193	0.47	0.0047	PDGFRA,EGF,ERBB2,EGFR,NOS3,PRKCB,EDNRA,NOS2,GNAS,EDNRB
hsa04270	Vascular smooth muscle contraction	8	133	0.54	0.0052	MAPK1,MAPK3,ARAF,PRKCB,EDNRA,CALCA,GNAS,RHOA
hsa05017	Spinocerebellar ataxia	8	135	0.53	0.0057	PRKCB,CYCS,MAP3K5,MTOR,AKT2,MAPK8,MAPK9,AKT1
hsa00360	Phenylalanine metabolism	3	17	1.01	0.0079	MIF,MAOA,MAOB
hsa04261	Adrenergic signaling in cardiomyocytes	8	147	0.5	0.0091	MAPK1,MAPK14,MAPK3,PIK3CG,GNAS,AKT2,BCL2,AKT1
hsa04666	Fc gamma R-mediated phagocytosis	6	90	0.58	0.0105	MAPK1,RPS6KB1,MAPK3,PRKCB,AKT2,AKT1
hsa04929	GnRH secretion	5	63	0.66	0.0105	MAPK1,MAPK3,PRKCB,AKT2,AKT1
hsa04390	Hippo signaling pathway	8	153	0.48	0.0112	TGFB1,CCND1,SMAD2,BMP6,GSK3B,CTNNB1,AFP,ITGB2
hsa00670	One carbon pool by folate	3	20	0.94	0.0116	TYMS,MTHFR,DHFR
hsa04216	Ferroptosis	4	41	0.75	0.0122	HMOX1,CP,TP53,TF
hsa04975	Fat digestion and absorption	4	41	0.75	0.0122	APOB,APOA1,SCARB1,CD36
hsa04714	Thermogenesis	10	229	0.4	0.0139	RPS6KB1,MAPK14,PPARGC1A,CPT1A,PPARG,MAP3K5,MTOR,GNAS,CPT2,SDHB
hsa05100	Bacterial invasion of epithelial cells	5	70	0.61	0.0154	ITGA5,CAV1,CTNNB1,RHOA,SHC1
hsa00330	Arginine and proline metabolism	4	48	0.68	0.0198	NOS3,NOS2,MAOA,MAOB
hsa04950	Maturity onset diabetes of the young	3	26	0.82	0.0215	HNF4A,INS,HNF1B
hsa04146	Peroxisome	5	79	0.56	0.0239	CAT,SOD1,NOS2,XDH,SOD2
hsa04080	Neuroactive ligand-receptor interaction	12	330	0.32	0.0247	NR3C1,KNG1,PRL,F2,PLG,LEP,EDNRA,LEPR,CALCA,EDNRB,POMC,OPRM1
hsa05034	Alcoholism	7	144	0.45	0.0248	MAPK1,MAPK3,ARAF,MAOA,GNAS,MAOB,SHC1
hsa04723	Retrograde endocannabinoid signaling	7	145	0.44	0.0255	MAPK1,MAPK14,MAPK3,PRKCB,PTGS2,MAPK8,MAPK9
hsa04961	Endocrine and other factor-regulated calcium reabsorption	4	53	0.64	0.0262	PRKCB,GNAS,ESR1,VDR
hsa00030	Pentose phosphate pathway	3	29	0.77	0.0273	ALDOB,G6PD,TKT
hsa04978	Mineral absorption	4	58	0.6	0.0344	HMOX1,ATP7B,TF,VDR
hsa03410	Base excision repair	3	33	0.72	0.0371	HMGB1,PARP1,PCNA
hsa04925	Aldosterone synthesis and secretion	5	95	0.48	0.0452	SCARB1,PRKCB,GNAS,POMC,LDLR
hsa00250	Alanine, aspartate and glutamate metabolism	3	36	0.68	0.0453	GLUD1,GLUL,GPT
hsa04720	Long-term potentiation	4	64	0.56	0.0455	MAPK1,MAPK3,ARAF,PRKCB
hsa04927	Cortisol synthesis and secretion	4	65	0.55	0.0474	SCARB1,GNAS,POMC,LDLR
hsa05340	Primary immunodeficiency	3	37	0.67	0.0477	CD79A,CD40LG,ADA
hsa04064	NF-kappa B signaling pathway	18	101	1.01	6.49e-12	TNFRSF1A,NFKB1,IL1B,ICAM1,PRKCB,CXCL8,PARP1,PTGS2,CD40LG,GADD45A,PLAU,TLR4,CXCL1,BCL2,RELA,IL1R1,TNF,CXCL2

## Sheet: ST10
Supplementary Table 10: Molecular pathways modulated by Acetaminophen. 152 genes modulated 185 molecular pathways. HBV associated pathways were highlighted with yellow color.
KEGG ID	Pathways description	Gene count	Background gene count	Strength	False discovery rate	Set of genes within the pathway
hsa05200	Pathways in cancer	32	517	1.01	1.96e-20	MAPK1,HGF,NFKB1,PRKCG,STAT3,CDK6,CDK2,IGF1R,IFNAR1,EGFR,BAX,MAP2K1,PRKCB,TERT,VEGFB,KLK3,GSK3B,GSTA1,JAK1,IFNAR2,PTGS2,MMP9,AR,AKT2,BCL2,IL6,PRKCA,CDKN2A,AKT1,IL12RB1,FGF21,VEGFA
hsa05161	Hepatitis B	21	159	1.34	3.46e-19	MAPK1,SLC10A1,NFKB1,TLR2,PRKCG,STAT3,CDK2,IFNAR1,BAX,TLR3,MAP2K1,PRKCB,JAK1,MMP9,TLR4,AKT2,BCL2,IL6,TNF,PRKCA,AKT1
hsa01521	EGFR tyrosine kinase inhibitor resistance	17	78	1.56	9.83e-19	MAPK1,HGF,PRKCG,STAT3,IGF1R,EGFR,BAX,MAP2K1,PRKCB,GSK3B,JAK1,AKT2,BCL2,IL6,PRKCA,AKT1,VEGFA
hsa05162	Measles	18	138	1.34	1.68e-16	NFKB1,TLR2,IL1A,STAT3,CDK6,CDK2,IFNAR1,BAX,GSK3B,JAK1,IFNAR2,TLR9,TLR4,TLR7,AKT2,BCL2,IL6,AKT1
hsa05164	Influenza A	19	165	1.28	1.68e-16	MAPK1,NFKB1,IL1A,CDK6,IFNAR1,IL18,BAX,TLR3,MAP2K1,PRKCB,JAK1,IFNAR2,TLR4,TLR7,AKT2,IL6,TNF,PRKCA,AKT1
hsa04620	Toll-like receptor signaling pathway	16	101	1.42	6.63e-16	MAPK1,LBP,NFKB1,TLR2,IFNAR1,TLR3,MAP2K1,IFNAR2,TLR9,TLR1,TLR4,TLR7,AKT2,IL6,TNF,AKT1
hsa04151	PI3K-Akt signaling pathway	23	350	1.04	2.02e-15	MAPK1,HGF,NFKB1,TLR2,CDK6,CDK2,IGF1R,IFNAR1,OSMR,EGFR,MAP2K1,VEGFB,GSK3B,JAK1,IFNAR2,TLR4,AKT2,BCL2,IL6,PRKCA,AKT1,FGF21,VEGFA
hsa04933	AGE-RAGE signaling pathway in diabetic complications	15	98	1.4	8.64e-15	MAPK1,NFKB1,IL1A,STAT3,BAX,PRKCB,VEGFB,NOX1,AKT2,BCL2,IL6,TNF,PRKCA,AKT1,VEGFA
hsa05163	Human cytomegalovirus infection	19	218	1.16	8.83e-15	MAPK1,NFKB1,PRKCG,STAT3,CDK6,EGFR,BAX,MAP2K1,PRKCB,GSK3B,JAK1,PTGS2,AKT2,IL6,TNF,PRKCA,CDKN2A,AKT1,VEGFA
hsa05160	Hepatitis C	17	156	1.26	1.09e-14	MAPK1,NFKB1,STAT3,CDK6,CDK2,IFNAR1,EGFR,BAX,TLR3,MAP2K1,GSK3B,JAK1,IFNAR2,AKT2,TNF,AKT1,LDLR
hsa04066	HIF-1 signaling pathway	15	106	1.37	1.8e-14	MAPK1,NFKB1,PRKCG,STAT3,IGF1R,EGFR,MAP2K1,PRKCB,TLR4,AKT2,BCL2,IL6,PRKCA,AKT1,VEGFA
hsa05152	Tuberculosis	17	168	1.22	2.83e-14	MAPK1,LBP,NFKB1,TLR2,IL1A,IL18,BAX,JAK1,TLR9,TLR1,TLR4,AKT2,BCL2,IL6,TNF,IL10,AKT1
hsa05223	Non-small cell lung cancer	13	68	1.5	4.52e-14	MAPK1,HGF,PRKCG,STAT3,CDK6,EGFR,BAX,MAP2K1,PRKCB,AKT2,PRKCA,CDKN2A,AKT1
hsa05225	Hepatocellular carcinoma	16	160	1.22	2.12e-13	MAPK1,HGF,PRKCG,CDK6,IGF1R,EGFR,BAX,MAP2K1,PRKCB,TERT,GSK3B,GSTA1,AKT2,PRKCA,CDKN2A,AKT1
hsa05167	Kaposi sarcoma-associated herpesvirus infection	16	187	1.15	1.87e-12	MAPK1,NFKB1,STAT3,CDK6,IFNAR1,BAX,TLR3,MAP2K1,GSK3B,JAK1,IFNAR2,PTGS2,AKT2,IL6,AKT1,VEGFA
hsa05214	Glioma	12	72	1.44	1.99e-12	MAPK1,PRKCG,CDK6,IGF1R,EGFR,BAX,MAP2K1,PRKCB,AKT2,PRKCA,CDKN2A,AKT1
hsa05215	Prostate cancer	13	96	1.35	1.99e-12	MAPK1,NFKB1,CDK2,IGF1R,EGFR,MAP2K1,KLK3,GSK3B,MMP9,AR,AKT2,BCL2,AKT1
hsa05212	Pancreatic cancer	12	73	1.44	2.07e-12	MAPK1,NFKB1,STAT3,CDK6,EGFR,BAX,MAP2K1,JAK1,AKT2,CDKN2A,AKT1,VEGFA
hsa05205	Proteoglycans in cancer	16	196	1.13	2.9e-12	MAPK1,HGF,TLR2,PRKCG,STAT3,IGF1R,EGFR,MAP2K1,PRKCB,MMP9,TLR4,AKT2,TNF,PRKCA,AKT1,VEGFA
hsa05165	Human papillomavirus infection	18	325	0.96	3.82e-11	MAPK1,NFKB1,CDK6,CDK2,IFNAR1,EGFR,BAX,TLR3,MAP2K1,TERT,GSK3B,JAK1,IFNAR2,PTGS2,AKT2,TNF,AKT1,VEGFA
hsa05206	MicroRNAs in cancer	14	160	1.16	3.94e-11	MAPK1,NFKB1,PRKCG,STAT3,CDK6,EGFR,MAP2K1,PRKCB,PTGS2,MMP9,BCL2,PRKCA,CDKN2A,VEGFA
hsa05218	Melanoma	11	72	1.4	3.94e-11	MAPK1,HGF,CDK6,IGF1R,EGFR,BAX,MAP2K1,AKT2,CDKN2A,AKT1,FGF21
hsa05143	African trypanosomiasis	9	36	1.62	7.92e-11	APOA1,PRKCG,IL18,PRKCB,TLR9,IL6,TNF,PRKCA,IL10
hsa05145	Toxoplasmosis	12	105	1.28	7.92e-11	MAPK1,NFKB1,TLR2,STAT3,JAK1,TLR4,AKT2,BCL2,TNF,IL10,AKT1,LDLR
hsa05321	Inflammatory bowel disease	10	60	1.44	1.6e-10	NFKB1,TLR2,IL1A,STAT3,IL18,TLR4,IL6,TNF,IL10,IL12RB1
hsa05235	PD-L1 expression and PD-1 checkpoint pathway in cancer	11	88	1.32	2.34e-10	MAPK1,NFKB1,TLR2,STAT3,EGFR,MAP2K1,JAK1,TLR9,TLR4,AKT2,AKT1
hsa05169	Epstein-Barr virus infection	14	193	1.08	3.23e-10	NFKB1,TLR2,STAT3,CDK6,CDK2,IFNAR1,BAX,JAK1,IFNAR2,AKT2,BCL2,IL6,TNF,AKT1
hsa04510	Focal adhesion	14	198	1.07	4.29e-10	MAPK1,HGF,PRKCG,IGF1R,EGFR,MAP2K1,PRKCB,VEGFB,GSK3B,AKT2,BCL2,PRKCA,AKT1,VEGFA
hsa01522	Endocrine resistance	11	95	1.28	4.46e-10	MAPK1,IGF1R,EGFR,BAX,MAP2K1,CYP2D6,MMP9,AKT2,BCL2,CDKN2A,AKT1
hsa04010	MAPK signaling pathway	16	288	0.96	4.47e-10	MAPK1,HGF,NFKB1,IL1A,PRKCG,IGF1R,EGFR,MAP2K1,PRKCB,VEGFB,AKT2,TNF,PRKCA,AKT1,FGF21,VEGFA
hsa05140	Leishmaniasis	10	70	1.37	5.1e-10	MAPK1,NFKB1,TLR2,IL1A,PRKCB,JAK1,PTGS2,TLR4,TNF,IL10
hsa05170	Human immunodeficiency virus 1 infection	14	204	1.06	5.46e-10	MAPK1,NFKB1,TLR2,PRKCG,BAX,MAP2K1,PRKCB,TLR4,AKT2,CDK1,BCL2,TNF,PRKCA,AKT1
hsa05226	Gastric cancer	12	144	1.14	1.69e-09	MAPK1,HGF,CDK2,EGFR,BAX,MAP2K1,TERT,GSK3B,AKT2,BCL2,AKT1,FGF21
hsa04014	Ras signaling pathway	14	226	1.01	1.84e-09	MAPK1,HGF,NFKB1,PRKCG,IGF1R,EGFR,MAP2K1,PRKCB,VEGFB,AKT2,PRKCA,AKT1,FGF21,VEGFA
hsa04370	VEGF signaling pathway	9	57	1.42	1.96e-09	MAPK1,PRKCG,MAP2K1,PRKCB,PTGS2,AKT2,PRKCA,AKT1,VEGFA
hsa04217	Necroptosis	12	149	1.13	2.24e-09	IL1A,STAT3,IFNAR1,GLUD1,BAX,TLR3,GLUL,JAK1,IFNAR2,TLR4,BCL2,TNF
hsa00220	Arginine biosynthesis	7	21	1.74	2.25e-09	GLUD1,GLUL,GPT2,GOT1,ASS1,GPT,NOS1
hsa04071	Sphingolipid signaling pathway	11	116	1.2	2.45e-09	MAPK1,NFKB1,PRKCG,BAX,MAP2K1,PRKCB,AKT2,BCL2,TNF,PRKCA,AKT1
hsa01100	Metabolic pathways	31	1447	0.55	3.9e-09	GSTZ1,NAGLU,CPOX,GLUD1,CA3,HMGCR,ALDH1A1,ANPEP,GLUL,GSTA1,CYP3A4,CYP1A2,GPT2,ETNK2,PTGS2,HMGCS2,GOT1,MAT1A,ASS1,EHMT2,GALT,GPT,ATP5A1,GGT1,SELENBP1,CCBL1,GPX1,AOC1,ADH7,CYP2E1,NOS1
hsa04380	Osteoclast differentiation	11	122	1.17	3.9e-09	MAPK1,NFKB1,IL1A,IFNAR1,MAP2K1,JAK1,IFNAR2,NOX1,AKT2,TNF,AKT1
hsa04630	JAK-STAT signaling pathway	12	160	1.09	4.22e-09	STAT3,IFNAR1,OSMR,EGFR,JAK1,IFNAR2,AKT2,BCL2,IL6,IL10,AKT1,IL12RB1
hsa04015	Rap1 signaling pathway	13	202	1.03	4.45e-09	MAPK1,HGF,PRKCG,IGF1R,EGFR,MAP2K1,PRKCB,VEGFB,AKT2,PRKCA,AKT1,FGF21,VEGFA
hsa05135	Yersinia infection	11	125	1.16	4.54e-09	MAPK1,NFKB1,IL18,MAP2K1,GSK3B,TLR4,AKT2,IL6,TNF,IL10,AKT1
hsa04926	Relaxin signaling pathway	11	128	1.15	5.6e-09	MAPK1,NFKB1,EGFR,MAP2K1,VEGFB,MMP9,AKT2,PRKCA,AKT1,NOS1,VEGFA
hsa05132	Salmonella infection	13	209	1.01	6.15e-09	MAPK1,NFKB1,TLR2,IL18,BAX,MAP2K1,TLR9,TLR4,AKT2,BCL2,IL6,TNF,AKT1
hsa05418	Fluid shear stress and atherosclerosis	11	130	1.15	6.25e-09	NFKB1,IL1A,GSTA1,MMP9,ASS1,NOX1,AKT2,BCL2,TNF,AKT1,VEGFA
hsa05142	Chagas disease	10	99	1.22	7.54e-09	MAPK1,NFKB1,TLR2,TLR9,TLR4,AKT2,IL6,TNF,IL10,AKT1
hsa05144	Malaria	8	46	1.46	7.59e-09	HGF,TLR2,IL18,TLR9,TLR4,IL6,TNF,IL10
hsa04931	Insulin resistance	10	107	1.19	1.45e-08	NFKB1,STAT3,PRKCB,MLXIP,GSK3B,SREBF1,AKT2,IL6,TNF,AKT1
hsa04932	Non-alcoholic fatty liver disease	11	148	1.09	2.06e-08	NFKB1,IL1A,BAX,MLXIP,GSK3B,SREBF1,AKT2,IL6,TNF,CYP2E1,AKT1
hsa04218	Cellular senescence	11	150	1.08	2.31e-08	MAPK1,NFKB1,IL1A,CDK6,CDK2,MAP2K1,AKT2,CDK1,IL6,CDKN2A,AKT1
hsa04012	ErbB signaling pathway	9	83	1.25	2.72e-08	MAPK1,PRKCG,EGFR,MAP2K1,PRKCB,GSK3B,AKT2,PRKCA,AKT1
hsa04068	FoxO signaling pathway	10	127	1.12	6.25e-08	MAPK1,STAT3,CDK2,IGF1R,EGFR,MAP2K1,AKT2,IL6,IL10,AKT1
hsa05166	Human T-cell leukemia virus 1 infection	12	211	0.97	6.25e-08	MAPK1,NFKB1,CDK2,BAX,MAP2K1,TERT,JAK1,AKT2,IL6,TNF,CDKN2A,AKT1
hsa04210	Apoptosis	10	132	1.1	8.51e-08	MAPK1,NFKB1,BAX,MAP2K1,ENDOG,AKT2,BCL2,PRF1,TNF,AKT1
hsa05146	Amoebiasis	9	100	1.17	1.14e-07	NFKB1,TLR2,PRKCG,PRKCB,TLR4,IL6,TNF,PRKCA,IL10
hsa04917	Prolactin signaling pathway	8	69	1.28	1.15e-07	MAPK1,NFKB1,STAT3,MAP2K1,GSK3B,GALT,AKT2,AKT1
hsa05224	Breast cancer	10	145	1.06	1.87e-07	MAPK1,CDK6,IGF1R,EGFR,BAX,MAP2K1,GSK3B,AKT2,AKT1,FGF21
hsa05204	Chemical carcinogenesis	8	75	1.25	2.03e-07	GSTA1,CYP3A4,CYP1A2,PTGS2,SULT1A1,CCBL1,ADH7,CYP2E1
hsa05220	Chronic myeloid leukemia	8	75	1.25	2.03e-07	MAPK1,NFKB1,CDK6,BAX,MAP2K1,AKT2,CDKN2A,AKT1
hsa04150	mTOR signaling pathway	10	151	1.04	2.55e-07	MAPK1,PRKCG,IGF1R,MAP2K1,PRKCB,GSK3B,AKT2,TNF,PRKCA,AKT1
hsa04668	TNF signaling pathway	9	112	1.12	2.56e-07	MAPK1,NFKB1,MAP2K1,PTGS2,MMP9,AKT2,IL6,TNF,AKT1
hsa05210	Colorectal cancer	8	82	1.21	3.6e-07	MAPK1,EGFR,BAX,MAP2K1,GSK3B,AKT2,BCL2,AKT1
hsa04935	Growth hormone synthesis, secretion and action	9	118	1.1	3.78e-07	MAPK1,PRKCG,STAT3,MAP2K1,PRKCB,GSK3B,AKT2,PRKCA,AKT1
hsa04650	Natural killer cell mediated cytotoxicity	9	121	1.09	4.56e-07	MAPK1,PRKCG,IFNAR1,MAP2K1,PRKCB,IFNAR2,PRF1,TNF,PRKCA
hsa05213	Endometrial cancer	7	57	1.31	5.54e-07	MAPK1,EGFR,BAX,MAP2K1,GSK3B,AKT2,AKT1
hsa04730	Long-term depression	7	59	1.29	6.69e-07	MAPK1,PRKCG,IGF1R,MAP2K1,PRKCB,PRKCA,NOS1
hsa05131	Shigellosis	11	218	0.92	6.69e-07	MAPK1,NFKB1,EGFR,IL18,BAX,GSK3B,TLR4,AKT2,BCL2,TNF,AKT1
hsa05222	Small cell lung cancer	8	92	1.16	7.51e-07	NFKB1,CDK6,CDK2,BAX,PTGS2,AKT2,BCL2,AKT1
hsa04621	NOD-like receptor signaling pathway	10	174	0.98	7.8e-07	MAPK1,NFKB1,IFNAR1,IL18,JAK1,IFNAR2,TLR4,BCL2,IL6,TNF
hsa00250	Alanine, aspartate and glutamate metabolism	6	36	1.44	8.5e-07	GLUD1,GLUL,GPT2,GOT1,ASS1,GPT
hsa04929	GnRH secretion	7	63	1.27	9.52e-07	MAPK1,PRKCG,MAP2K1,PRKCB,AKT2,PRKCA,AKT1
hsa05231	Choline metabolism in cancer	8	96	1.14	9.64e-07	MAPK1,PRKCG,EGFR,MAP2K1,PRKCB,AKT2,PRKCA,AKT1
hsa04664	Fc epsilon RI signaling pathway	7	66	1.25	1.24e-06	MAPK1,MAP2K1,AKT2,TNF,PRKCA,AKT1,ALOX5AP
hsa04660	T cell receptor signaling pathway	8	101	1.12	1.35e-06	MAPK1,NFKB1,MAP2K1,GSK3B,AKT2,TNF,IL10,AKT1
hsa04625	C-type lectin receptor signaling pathway	8	102	1.11	1.43e-06	MAPK1,NFKB1,PTGS2,AKT2,IL6,TNF,IL10,AKT1
hsa05010	Alzheimer disease	13	355	0.78	1.43e-06	MAPK1,NFKB1,IL1A,MAP2K1,GSK3B,PTGS2,NOX1,AKT2,ATP5A1,IL6,TNF,AKT1,NOS1
hsa05219	Bladder cancer	6	41	1.38	1.55e-06	MAPK1,EGFR,MAP2K1,MMP9,CDKN2A,VEGFA
hsa01524	Platinum drug resistance	7	70	1.22	1.68e-06	MAPK1,BAX,GSTA1,AKT2,BCL2,CDKN2A,AKT1
hsa04725	Cholinergic synapse	8	110	1.08	2.33e-06	MAPK1,PRKCG,MAP2K1,PRKCB,AKT2,BCL2,PRKCA,AKT1
hsa05133	Pertussis	7	74	1.2	2.33e-06	MAPK1,NFKB1,IL1A,TLR4,IL6,TNF,IL10
hsa04934	Cushing syndrome	9	153	0.99	2.36e-06	MAPK1,CDK6,CDK2,EGFR,STAR,MAP2K1,GSK3B,CDKN2A,LDLR
hsa04722	Neurotrophin signaling pathway	8	114	1.07	2.9e-06	MAPK1,NFKB1,BAX,MAP2K1,GSK3B,AKT2,BCL2,AKT1
hsa04662	B cell receptor signaling pathway	7	78	1.17	3.12e-06	MAPK1,NFKB1,MAP2K1,PRKCB,GSK3B,AKT2,AKT1
hsa04919	Thyroid hormone signaling pathway	8	119	1.05	3.84e-06	MAPK1,PRKCG,MAP2K1,PRKCB,GSK3B,AKT2,PRKCA,AKT1
hsa05323	Rheumatoid arthritis	7	85	1.14	5.22e-06	TLR2,IL1A,IL18,TLR4,IL6,TNF,VEGFA
hsa04540	Gap junction	7	87	1.13	5.98e-06	MAPK1,PRKCG,EGFR,MAP2K1,PRKCB,CDK1,PRKCA
hsa05134	Legionellosis	6	55	1.26	6.62e-06	NFKB1,TLR2,IL18,TLR4,IL6,TNF
hsa04666	Fc gamma R-mediated phagocytosis	7	90	1.11	7.22e-06	MAPK1,PRKCG,MAP2K1,PRKCB,AKT2,PRKCA,AKT1
hsa04915	Estrogen signaling pathway	8	133	1	7.99e-06	MAPK1,EGFR,MAP2K1,KRT19,MMP9,AKT2,BCL2,AKT1
hsa04657	IL-17 signaling pathway	7	92	1.1	8.11e-06	MAPK1,NFKB1,GSK3B,PTGS2,MMP9,IL6,TNF
hsa05203	Viral carcinogenesis	9	182	0.91	8.3e-06	MAPK1,NFKB1,STAT3,CDK6,CDK2,BAX,JAK1,CDK1,CDKN2A
hsa04914	Progesterone-mediated oocyte maturation	7	94	1.09	9.07e-06	MAPK1,CDK2,IGF1R,MAP2K1,AKT2,CDK1,AKT1
hsa04550	Signaling pathways regulating pluripotency of stem cells	8	140	0.98	1.1e-05	MAPK1,STAT3,IGF1R,MAP2K1,GSK3B,JAK1,AKT2,AKT1
hsa00982	Drug metabolism - cytochrome P450	6	64	1.19	1.39e-05	GSTA1,CYP3A4,CYP1A2,CYP2D6,ADH7,CYP2E1
hsa04064	NF-kappa B signaling pathway	7	101	1.06	1.39e-05	LBP,NFKB1,PRKCB,PTGS2,TLR4,BCL2,TNF
hsa04928	Parathyroid hormone synthesis, secretion and action	7	103	1.05	1.54e-05	MAPK1,PRKCG,EGFR,MAP2K1,PRKCB,BCL2,PRKCA
hsa05211	Renal cell carcinoma	6	66	1.18	1.58e-05	MAPK1,HGF,MAP2K1,AKT2,AKT1,VEGFA
hsa05221	Acute myeloid leukemia	6	66	1.18	1.58e-05	MAPK1,NFKB1,STAT3,MAP2K1,AKT2,AKT1
hsa00980	Metabolism of xenobiotics by cytochrome P450	6	69	1.16	1.97e-05	GSTA1,CYP3A4,CYP1A2,CYP2D6,ADH7,CYP2E1
hsa04726	Serotonergic synapse	7	108	1.03	1.99e-05	MAPK1,PRKCG,MAP2K1,PRKCB,CYP2D6,PTGS2,PRKCA
hsa04115	p53 signaling pathway	6	72	1.14	2.43e-05	CDK6,CDK2,BAX,CDK1,BCL2,CDKN2A
hsa01230	Biosynthesis of amino acids	6	73	1.13	2.59e-05	GLUL,GPT2,GOT1,MAT1A,ASS1,GPT
hsa05168	Herpes simplex virus 1 infection	13	479	0.65	2.62e-05	NFKB1,TLR2,IFNAR1,BAX,TLR3,JAK1,IFNAR2,TLR9,AKT2,BCL2,IL6,TNF,AKT1
hsa04211	Longevity regulating pathway	6	87	1.06	6.51e-05	NFKB1,IGF1R,BAX,EHMT2,AKT2,AKT1
hsa04062	Chemokine signaling pathway	8	186	0.85	7.08e-05	MAPK1,NFKB1,STAT3,MAP2K1,PRKCB,GSK3B,AKT2,AKT1
hsa04916	Melanogenesis	6	95	1.02	0.0001	MAPK1,PRKCG,MAP2K1,PRKCB,GSK3B,PRKCA
hsa04072	Phospholipase D signaling pathway	7	147	0.9	0.00012	MAPK1,EGFR,MAP2K1,AVP,AKT2,PRKCA,AKT1
hsa04921	Oxytocin signaling pathway	7	149	0.89	0.00013	MAPK1,PRKCG,EGFR,MAP2K1,PRKCB,PTGS2,PRKCA
hsa04659	Th17 cell differentiation	6	101	0.99	0.00014	MAPK1,NFKB1,STAT3,JAK1,IL6,IL12RB1
hsa04720	Long-term potentiation	5	64	1.11	0.00018	MAPK1,PRKCG,MAP2K1,PRKCB,PRKCA
hsa04060	Cytokine-cytokine receptor interaction	9	282	0.72	0.0002	IL1A,IFNAR1,OSMR,IL18,IFNAR2,IL6,TNF,IL10,IL12RB1
hsa04920	Adipocytokine signaling pathway	5	69	1.08	0.00024	NFKB1,STAT3,AKT2,TNF,AKT1
hsa05230	Central carbon metabolism in cancer	5	69	1.08	0.00024	MAPK1,EGFR,MAP2K1,AKT2,AKT1
hsa05332	Graft-versus-host disease	4	36	1.27	0.00028	IL1A,IL6,PRF1,TNF
hsa04960	Aldosterone-regulated sodium reabsorption	4	37	1.25	0.0003	MAPK1,PRKCG,PRKCB,PRKCA
hsa04114	Oocyte meiosis	6	120	0.92	0.00032	MAPK1,CDK2,IGF1R,MAP2K1,AR,CDK1
hsa04152	AMPK signaling pathway	6	120	0.92	0.00032	IGF1R,HMGCR,HNF4A,SREBF1,AKT2,AKT1
hsa04728	Dopaminergic synapse	6	128	0.89	0.00044	PRKCG,PRKCB,GSK3B,AKT2,PRKCA,AKT1
hsa04140	Autophagy - animal	6	130	0.88	0.00048	MAPK1,IGF1R,MAP2K1,AKT2,BCL2,AKT1
hsa05130	Pathogenic Escherichia coli infection	7	187	0.79	0.00048	MAPK1,NFKB1,IL18,BAX,TLR4,IL6,TNF
hsa04270	Vascular smooth muscle contraction	6	133	0.87	0.00053	MAPK1,PRKCG,MAP2K1,PRKCB,AVP,PRKCA
hsa04910	Insulin signaling pathway	6	133	0.87	0.00053	MAPK1,MAP2K1,GSK3B,SREBF1,AKT2,AKT1
hsa00910	Nitrogen metabolism	3	17	1.47	0.0006	GLUD1,CA3,GLUL
hsa05020	Prion disease	8	265	0.7	0.00065	MAPK1,IL1A,SOD1,BAX,GSK3B,ATP5A1,IL6,TNF
hsa01210	2-Oxocarboxylic acid metabolism	3	18	1.44	0.00068	GPT2,GOT1,GPT
hsa04912	GnRH signaling pathway	5	89	0.97	0.00068	MAPK1,EGFR,MAP2K1,PRKCB,PRKCA
hsa04640	Hematopoietic cell lineage	5	91	0.96	0.00074	CD33,IL1A,ANPEP,IL6,TNF
hsa04713	Circadian entrainment	5	92	0.95	0.00077	MAPK1,PRKCG,PRKCB,PRKCA,NOS1
hsa04913	Ovarian steroidogenesis	4	50	1.12	0.0008	IGF1R,STAR,PTGS2,LDLR
hsa04261	Adrenergic signaling in cardiomyocytes	6	147	0.83	0.00083	MAPK1,TNNI3,AKT2,BCL2,PRKCA,AKT1
hsa04925	Aldosterone synthesis and secretion	5	95	0.94	0.00087	PRKCG,STAR,PRKCB,PRKCA,LDLR
hsa00480	Glutathione metabolism	4	53	1.1	0.00096	ANPEP,GSTA1,GGT1,GPX1
hsa00590	Arachidonic acid metabolism	4	61	1.04	0.0016	PTGS2,GGT1,GPX1,CYP2E1
hsa04213	Longevity regulating pathway - multiple species	4	61	1.04	0.0016	IGF1R,SOD1,AKT2,AKT1
hsa04724	Glutamatergic synapse	5	111	0.87	0.0017	MAPK1,PRKCG,PRKCB,GLUL,PRKCA
hsa00830	Retinol metabolism	4	64	1.02	0.0018	ALDH1A1,CYP3A4,CYP1A2,ADH7
hsa00591	Linoleic acid metabolism	3	29	1.23	0.0022	CYP3A4,CYP1A2,CYP2E1
hsa04110	Cell cycle	5	120	0.84	0.0023	CDK6,CDK2,GSK3B,CDK1,CDKN2A
hsa01523	Antifolate resistance	3	31	1.21	0.0026	NFKB1,IL6,TNF
hsa04918	Thyroid hormone synthesis	4	74	0.95	0.003	PRKCG,PRKCB,GPX1,PRKCA
hsa00983	Drug metabolism - other enzymes	4	75	0.95	0.0031	CES2,GSTA1,CYP3A4,CYP2E1
hsa04371	Apelin signaling pathway	5	131	0.8	0.0032	MAPK1,MAP2K1,AKT2,AKT1,NOS1
hsa05330	Allograft rejection	3	34	1.17	0.0033	PRF1,TNF,IL10
hsa00350	Tyrosine metabolism	3	35	1.15	0.0035	GSTZ1,GOT1,ADH7
hsa05017	Spinocerebellar ataxia	5	135	0.79	0.0036	PRKCG,PRKCB,AKT2,PRKCA,AKT1
hsa05216	Thyroid cancer	3	36	1.14	0.0037	MAPK1,BAX,MAP2K1
hsa04024	cAMP signaling pathway	6	208	0.68	0.0042	MAPK1,NFKB1,MAP2K1,TNNI3,AKT2,AKT1
hsa04940	Type I diabetes mellitus	3	39	1.11	0.0046	IL1A,PRF1,TNF
hsa04723	Retrograde endocannabinoid signaling	5	145	0.76	0.0047	MAPK1,PRKCG,PRKCB,PTGS2,PRKCA
hsa04727	GABAergic synapse	4	86	0.89	0.0047	PRKCG,PRKCB,GLUL,PRKCA
hsa04658	Th1 and Th2 cell differentiation	4	87	0.88	0.0049	MAPK1,NFKB1,JAK1,IL12RB1
hsa00380	Tryptophan metabolism	3	41	1.08	0.0051	CYP1A2,CCBL1,AOC1
hsa04970	Salivary secretion	4	89	0.87	0.0052	PRKCG,PRKCB,PRKCA,NOS1
hsa04976	Bile secretion	4	89	0.87	0.0052	SLC10A1,HMGCR,CYP3A4,LDLR
hsa04973	Carbohydrate digestion and absorption	3	44	1.05	0.0061	PRKCB,AKT2,AKT1
hsa04061	Viral protein interaction with cytokine and cytokine receptor	4	96	0.84	0.0066	IL18,IL6,TNF,IL10
hsa00330	Arginine and proline metabolism	3	48	1.02	0.0075	GOT1,AOC1,NOS1
hsa04979	Cholesterol metabolism	3	48	1.02	0.0075	APOA1,STAR,LDLR
hsa00270	Cysteine and methionine metabolism	3	49	1.01	0.0079	GOT1,MAT1A,CCBL1
hsa05202	Transcriptional misregulation in cancer	5	171	0.69	0.0087	NFKB1,IGF1R,BAX,MMP9,IL6
hsa04961	Endocrine and other factor-regulated calcium reabsorption	3	53	0.97	0.0096	PRKCG,PRKCB,PRKCA
hsa04670	Leukocyte transendothelial migration	4	109	0.78	0.0099	PRKCG,PRKCB,MMP9,PRKCA
hsa04923	Regulation of lipolysis in adipocytes	3	54	0.96	0.0099	PTGS2,AKT2,AKT1
hsa05014	Amyotrophic lateral sclerosis	7	352	0.52	0.0121	SOD1,BAX,BCL2,ATP5A1,TNF,GPX1,NOS1
hsa01200	Carbon metabolism	4	117	0.75	0.0123	GLUD1,GPT2,GOT1,GPT
hsa00140	Steroid hormone biosynthesis	3	59	0.93	0.0124	CYP3A4,CYP1A2,CYP2E1
hsa04020	Calcium signaling pathway	5	193	0.63	0.0137	PRKCG,EGFR,PRKCB,PRKCA,NOS1
hsa04623	Cytosolic DNA-sensing pathway	3	62	0.9	0.0139	NFKB1,IL18,IL6
hsa04927	Cortisol synthesis and secretion	3	65	0.88	0.0157	STAR,NR0B1,LDLR
hsa05031	Amphetamine addiction	3	66	0.88	0.0162	PRKCG,PRKCB,PRKCA
hsa04520	Adherens junction	3	67	0.87	0.0168	MAPK1,IGF1R,EGFR
hsa00900	Terpenoid backbone biosynthesis	2	22	1.18	0.0175	HMGCR,HMGCS2
hsa04971	Gastric acid secretion	3	73	0.83	0.0208	PRKCG,PRKCB,PRKCA
hsa05310	Asthma	2	27	1.09	0.025	TNF,IL10
hsa04911	Insulin secretion	3	82	0.78	0.0277	PRKCG,PRKCB,PRKCA
hsa04310	Wnt signaling pathway	4	154	0.63	0.0287	PRKCG,PRKCB,GSK3B,PRKCA
hsa04215	Apoptosis - multiple species	2	30	1.04	0.0297	BAX,BCL2
hsa04022	cGMP-PKG signaling pathway	4	162	0.61	0.0334	MAPK1,MAP2K1,AKT2,AKT1
hsa05032	Morphine addiction	3	89	0.75	0.0335	PRKCG,PRKCB,PRKCA
hsa05410	Hypertrophic cardiomyopathy	3	89	0.75	0.0335	TNNI3,IL6,TNF
hsa04750	Inflammatory mediator regulation of TRP channels	3	94	0.72	0.038	PRKCG,PRKCB,PRKCA
hsa04070	Phosphatidylinositol signaling system	3	95	0.72	0.0388	PRKCG,PRKCB,PRKCA
hsa04972	Pancreatic secretion	3	98	0.71	0.0418	PRKCG,PRKCB,PRKCA
hsa04010	MAPK signaling pathway	16	288	0.96	4.47e-10	MAPK1,HGF,NFKB1,IL1A,PRKCG,IGF1R,EGFR,MAP2K1,PRKCB,VEGFB,AKT2,TNF,PRKCA,AKT1,FGF21,VEGFA

## Sheet: ST11 
Supplementary Table 11: Molecular pathways modulated by Isoniazid. 72 genes modulated 184 molecular pathways. HBV associated pathways were highlighted with yellow color.
KEGG ID	Pathways description	Gene count	Background gene count	Strength	False discovery rate	Set of genes within the pathway
hsa05161	Hepatitis B	19	159	1.57	7.91e-22	MAPK1,SLC10A1,TLR2,PRKCG,STAT3,TP53,IFNAR1,BAX,MAP2K1,PRKCB,CASP3,CASP9,CASP8,MMP9,TLR4,BCL2,IL6,TNF,PRKCA
hsa05200	Pathways in cancer	26	517	1.19	7.91e-22	MAPK1,HMOX1,HGF,IFNG,DAPK2,PRKCG,STAT3,IGF1R,TP53,IFNAR1,EGFR,BAX,MAP2K1,PRKCB,TERT,CASP3,GSTM1,NOS2,CASP9,IFNAR2,CASP8,MMP9,BCL2,IL6,PRKCA,CDKN2A
hsa04066	HIF-1 signaling pathway	14	106	1.61	1.52e-16	MAPK1,HMOX1,IFNG,PRKCG,STAT3,IGF1R,EGFR,MAP2K1,PRKCB,NOS2,TLR4,BCL2,IL6,PRKCA
hsa05160	Hepatitis C	15	156	1.48	4.83e-16	MAPK1,IFNG,STAT3,TP53,IFNAR1,EGFR,BAX,MAP2K1,CASP3,CASP9,IFNAR2,CASP8,PPARA,TNF,LDLR
hsa05164	Influenza A	15	165	1.45	8.44e-16	MAPK1,IFNG,IFNAR1,BAX,MAP2K1,PRKCB,CASP3,CASP9,IFNAR2,CASP8,TLR4,TLR7,IL6,TNF,PRKCA
hsa05223	Non-small cell lung cancer	12	68	1.74	1.12e-15	MAPK1,HGF,PRKCG,STAT3,TP53,EGFR,BAX,MAP2K1,PRKCB,CASP9,PRKCA,CDKN2A
hsa05162	Measles	14	138	1.5	1.96e-15	TLR2,STAT3,TP53,IFNAR1,BAX,CASP3,CASP9,IFNAR2,CASP8,TLR9,TLR4,TLR7,BCL2,IL6
hsa05145	Toxoplasmosis	13	105	1.58	2.32e-15	MAPK1,IFNG,TLR2,STAT3,CASP3,NOS2,CASP9,CASP8,TLR4,BCL2,TNF,IL10,LDLR
hsa01521	EGFR tyrosine kinase inhibitor resistance	12	78	1.68	3.32e-15	MAPK1,HGF,PRKCG,STAT3,IGF1R,EGFR,BAX,MAP2K1,PRKCB,BCL2,IL6,PRKCA
hsa05205	Proteoglycans in cancer	15	196	1.38	4.66e-15	MAPK1,HGF,TLR2,PRKCG,STAT3,IGF1R,TP53,EGFR,MAP2K1,PRKCB,CASP3,MMP9,TLR4,TNF,PRKCA
hsa05206	MicroRNAs in cancer	14	160	1.43	8.53e-15	SIRT1,MAPK1,HMOX1,PRKCG,STAT3,TP53,EGFR,MAP2K1,PRKCB,CASP3,MMP9,BCL2,PRKCA,CDKN2A
hsa05225	Hepatocellular carcinoma	14	160	1.43	8.53e-15	MAPK1,HMOX1,HGF,PRKCG,IGF1R,TP53,EGFR,BAX,MAP2K1,PRKCB,TERT,GSTM1,PRKCA,CDKN2A
hsa05152	Tuberculosis	14	168	1.41	1.36e-14	MAPK1,IFNG,TLR2,BAX,CASP3,NOS2,CASP9,CASP8,TLR9,TLR4,BCL2,IL6,TNF,IL10
hsa05163	Human cytomegalovirus infection	15	218	1.33	1.47e-14	MAPK1,PRKCG,STAT3,TP53,EGFR,BAX,MAP2K1,PRKCB,CASP3,CASP9,CASP8,IL6,TNF,PRKCA,CDKN2A
hsa05146	Amoebiasis	11	100	1.53	1.23e-12	IFNG,TLR2,PRKCG,PRKCB,CASP3,NOS2,TLR4,IL6,TNF,PRKCA,IL10
hsa04620	Toll-like receptor signaling pathway	11	101	1.53	1.27e-12	MAPK1,TLR2,IFNAR1,MAP2K1,IFNAR2,CASP8,TLR9,TLR4,TLR7,IL6,TNF
hsa05214	Glioma	10	72	1.63	1.94e-12	MAPK1,PRKCG,IGF1R,TP53,EGFR,BAX,MAP2K1,PRKCB,PRKCA,CDKN2A
hsa05170	Human immunodeficiency virus 1 infection	13	204	1.3	3.08e-12	MAPK1,TLR2,PRKCG,BAX,MAP2K1,PRKCB,CASP3,CASP9,CASP8,TLR4,BCL2,TNF,PRKCA
hsa05143	African trypanosomiasis	8	36	1.84	2.03e-11	IFNG,PRKCG,PRKCB,TLR9,IL6,TNF,PRKCA,IL10
hsa05142	Chagas disease	10	99	1.5	3.07e-11	MAPK1,IFNG,TLR2,NOS2,CASP8,TLR9,TLR4,IL6,TNF,IL10
hsa05169	Epstein-Barr virus infection	12	193	1.29	3.26e-11	TLR2,STAT3,TP53,IFNAR1,BAX,CASP3,CASP9,IFNAR2,CASP8,BCL2,IL6,TNF
hsa01524	Platinum drug resistance	9	70	1.6	5.25e-11	MAPK1,TP53,BAX,CASP3,GSTM1,CASP9,CASP8,BCL2,CDKN2A
hsa05144	Malaria	8	46	1.73	9.62e-11	HGF,IFNG,TLR2,TLR9,TLR4,IL6,TNF,IL10
hsa04151	PI3K-Akt signaling pathway	14	350	1.09	1.02e-10	MAPK1,HGF,TLR2,IGF1R,TP53,IFNAR1,EGFR,MAP2K1,CASP9,IFNAR2,TLR4,BCL2,IL6,PRKCA
hsa04650	Natural killer cell mediated cytotoxicity	10	121	1.41	1.58e-10	MAPK1,IFNG,PRKCG,IFNAR1,MAP2K1,PRKCB,CASP3,IFNAR2,TNF,PRKCA
hsa05167	Kaposi sarcoma-associated herpesvirus infection	11	187	1.26	4.19e-10	MAPK1,STAT3,TP53,IFNAR1,BAX,MAP2K1,CASP3,CASP9,IFNAR2,CASP8,IL6
hsa01522	Endocrine resistance	9	95	1.47	5.37e-10	MAPK1,IGF1R,TP53,EGFR,BAX,MAP2K1,MMP9,BCL2,CDKN2A
hsa04933	AGE-RAGE signaling pathway in diabetic complications	9	98	1.46	6.71e-10	MAPK1,STAT3,BAX,PRKCB,CASP3,BCL2,IL6,TNF,PRKCA
hsa05132	Salmonella infection	11	209	1.21	1.17e-09	MAPK1,TLR2,BAX,MAP2K1,CASP3,CASP8,TLR9,TLR4,BCL2,IL6,TNF
hsa05140	Leishmaniasis	8	70	1.55	1.56e-09	MAPK1,IFNG,TLR2,PRKCB,NOS2,TLR4,TNF,IL10
hsa05219	Bladder cancer	7	41	1.72	1.79e-09	MAPK1,DAPK2,TP53,EGFR,MAP2K1,MMP9,CDKN2A
hsa04010	MAPK signaling pathway	12	288	1.11	1.8e-09	MAPK1,HGF,PRKCG,IGF1R,TP53,EGFR,MAP2K1,PRKCB,TAOK2,CASP3,TNF,PRKCA
hsa05218	Melanoma	8	72	1.54	1.8e-09	MAPK1,HGF,IGF1R,TP53,EGFR,BAX,MAP2K1,CDKN2A
hsa05212	Pancreatic cancer	8	73	1.53	1.88e-09	MAPK1,STAT3,TP53,EGFR,BAX,MAP2K1,CASP9,CDKN2A
hsa04071	Sphingolipid signaling pathway	9	116	1.38	2.19e-09	MAPK1,PRKCG,TP53,BAX,MAP2K1,PRKCB,BCL2,TNF,PRKCA
hsa05210	Colorectal cancer	8	82	1.48	4.18e-09	MAPK1,TP53,EGFR,BAX,MAP2K1,CASP3,CASP9,BCL2
hsa04068	FoxO signaling pathway	9	127	1.34	4.41e-09	SIRT1,MAPK1,CAT,STAT3,IGF1R,EGFR,MAP2K1,IL6,IL10
hsa04210	Apoptosis	9	132	1.33	5.93e-09	MAPK1,TP53,BAX,MAP2K1,CASP3,CASP9,CASP8,BCL2,TNF
hsa05235	PD-L1 expression and PD-1 checkpoint pathway in cancer	8	88	1.45	6.51e-09	MAPK1,IFNG,TLR2,STAT3,EGFR,MAP2K1,TLR9,TLR4
hsa05134	Legionellosis	7	55	1.6	8.95e-09	TLR2,CASP3,CASP9,CASP8,TLR4,IL6,TNF
hsa05215	Prostate cancer	8	96	1.41	1.18e-08	MAPK1,IGF1R,TP53,EGFR,MAP2K1,CASP9,MMP9,BCL2
hsa04217	Necroptosis	9	149	1.27	1.47e-08	IFNG,STAT3,IFNAR1,BAX,IFNAR2,CASP8,TLR4,BCL2,TNF
hsa05321	Inflammatory bowel disease	7	60	1.56	1.47e-08	IFNG,TLR2,STAT3,TLR4,IL6,TNF,IL10
hsa05168	Herpes simplex virus 1 infection	13	479	0.93	3.36e-08	IFNG,TLR2,TP53,IFNAR1,BAX,CASP3,CASP9,IFNAR2,CASP8,TLR9,BCL2,IL6,TNF
hsa04115	p53 signaling pathway	7	72	1.48	4.49e-08	TP53,BAX,CASP3,CASP9,CASP8,BCL2,CDKN2A
hsa05133	Pertussis	7	74	1.47	5.25e-08	MAPK1,CASP3,NOS2,TLR4,IL6,TNF,IL10
hsa05165	Human papillomavirus infection	11	325	1.02	6.25e-08	MAPK1,TP53,IFNAR1,EGFR,BAX,MAP2K1,TERT,CASP3,IFNAR2,CASP8,TNF
hsa04510	Focal adhesion	9	198	1.15	1.37e-07	MAPK1,HGF,PRKCG,IGF1R,EGFR,MAP2K1,PRKCB,BCL2,PRKCA
hsa04211	Longevity regulating pathway	7	87	1.4	1.4e-07	SIRT1,CAT,PPARGC1A,IGF1R,TP53,BAX,EHMT2
hsa04657	IL-17 signaling pathway	7	92	1.37	1.95e-07	MAPK1,IFNG,CASP3,CASP8,MMP9,IL6,TNF
hsa05226	Gastric cancer	8	144	1.24	1.95e-07	MAPK1,HGF,TP53,EGFR,BAX,MAP2K1,TERT,BCL2
hsa04932	Non-alcoholic fatty liver disease	8	148	1.22	2.3e-07	BAX,CASP3,SREBF1,CASP8,PPARA,IL6,TNF,CYP2E1
hsa04370	VEGF signaling pathway	6	57	1.51	3.2e-07	MAPK1,PRKCG,MAP2K1,PRKCB,CASP9,PRKCA
hsa05213	Endometrial cancer	6	57	1.51	3.2e-07	MAPK1,TP53,EGFR,BAX,MAP2K1,CASP9
hsa04630	JAK-STAT signaling pathway	8	160	1.19	3.73e-07	IFNG,STAT3,IFNAR1,EGFR,IFNAR2,BCL2,IL6,IL10
hsa04730	Long-term depression	6	59	1.5	3.73e-07	MAPK1,PRKCG,IGF1R,MAP2K1,PRKCB,PRKCA
hsa04928	Parathyroid hormone synthesis, secretion and action	7	103	1.32	3.73e-07	MAPK1,PRKCG,EGFR,MAP2K1,PRKCB,BCL2,PRKCA
hsa04931	Insulin resistance	7	107	1.31	4.53e-07	STAT3,PPARGC1A,PRKCB,SREBF1,PPARA,IL6,TNF
hsa04215	Apoptosis - multiple species	5	30	1.71	4.97e-07	BAX,CASP3,CASP9,CASP8,BCL2
hsa04668	TNF signaling pathway	7	112	1.29	5.89e-07	MAPK1,MAP2K1,CASP3,CASP8,MMP9,IL6,TNF
hsa04621	NOD-like receptor signaling pathway	8	174	1.15	6.46e-07	MAPK1,IFNAR1,IFNAR2,CASP8,TLR4,BCL2,IL6,TNF
hsa04919	Thyroid hormone signaling pathway	7	119	1.26	8.45e-07	MAPK1,PRKCG,TP53,MAP2K1,PRKCB,CASP9,PRKCA
hsa05130	Pathogenic Escherichia coli infection	8	187	1.12	1.06e-06	MAPK1,BAX,CASP3,CASP9,CASP8,TLR4,IL6,TNF
hsa05418	Fluid shear stress and atherosclerosis	7	130	1.22	1.45e-06	HMOX1,IFNG,TP53,GSTM1,MMP9,BCL2,TNF
hsa04015	Rap1 signaling pathway	8	202	1.09	1.82e-06	MAPK1,HGF,PRKCG,IGF1R,EGFR,MAP2K1,PRKCB,PRKCA
hsa04216	Ferroptosis	5	41	1.58	1.83e-06	HMOX1,GSS,GCLC,TP53,ACSL1
hsa04012	ErbB signaling pathway	6	83	1.35	2.03e-06	MAPK1,PRKCG,EGFR,MAP2K1,PRKCB,PRKCA
hsa05166	Human T-cell leukemia virus 1 infection	8	211	1.07	2.39e-06	MAPK1,TP53,BAX,MAP2K1,TERT,IL6,TNF,CDKN2A
hsa04540	Gap junction	6	87	1.33	2.56e-06	MAPK1,PRKCG,EGFR,MAP2K1,PRKCB,PRKCA
hsa04150	mTOR signaling pathway	7	151	1.16	3.44e-06	MAPK1,PRKCG,IGF1R,MAP2K1,PRKCB,TNF,PRKCA
hsa05222	Small cell lung cancer	6	92	1.31	3.44e-06	TP53,BAX,CASP3,NOS2,CASP9,BCL2
hsa04014	Ras signaling pathway	8	226	1.04	3.72e-06	MAPK1,HGF,PRKCG,IGF1R,EGFR,MAP2K1,PRKCB,PRKCA
hsa05231	Choline metabolism in cancer	6	96	1.29	4.18e-06	MAPK1,PRKCG,EGFR,MAP2K1,PRKCB,PRKCA
hsa04726	Serotonergic synapse	6	108	1.24	7.92e-06	MAPK1,PRKCG,MAP2K1,PRKCB,CASP3,PRKCA
hsa04725	Cholinergic synapse	6	110	1.23	8.65e-06	MAPK1,PRKCG,MAP2K1,PRKCB,BCL2,PRKCA
hsa05014	Amyotrophic lateral sclerosis	9	352	0.9	9.5e-06	CAT,TP53,SOD1,BAX,CASP3,NOS2,CASP9,BCL2,TNF
hsa05203	Viral carcinogenesis	7	182	1.08	1.05e-05	MAPK1,STAT3,TP53,BAX,CASP3,CASP8,CDKN2A
hsa04929	GnRH secretion	5	63	1.39	1.11e-05	MAPK1,PRKCG,MAP2K1,PRKCB,PRKCA
hsa04720	Long-term potentiation	5	64	1.38	1.18e-05	MAPK1,PRKCG,MAP2K1,PRKCB,PRKCA
hsa04935	Growth hormone synthesis, secretion and action	6	118	1.2	1.2e-05	MAPK1,PRKCG,STAT3,MAP2K1,PRKCB,PRKCA
hsa04152	AMPK signaling pathway	6	120	1.19	1.3e-05	SIRT1,PPARGC1A,IGF1R,HMGCR,HNF4A,SREBF1
hsa04380	Osteoclast differentiation	6	122	1.18	1.4e-05	MAPK1,IFNG,IFNAR1,MAP2K1,IFNAR2,TNF
hsa04920	Adipocytokine signaling pathway	5	69	1.35	1.59e-05	STAT3,PPARGC1A,PPARA,TNF,ACSL1
hsa05135	Yersinia infection	6	125	1.17	1.59e-05	MAPK1,MAP2K1,TLR4,IL6,TNF,IL10
hsa04926	Relaxin signaling pathway	6	128	1.16	1.77e-05	MAPK1,EGFR,MAP2K1,NOS2,MMP9,PRKCA
hsa05016	Huntington disease	8	298	0.92	2.26e-05	PPARGC1A,TP53,SOD1,BAX,CASP3,CASP9,CASP8,NRF1
hsa05204	Chemical carcinogenesis	5	75	1.32	2.26e-05	NAT2,GSTM1,CYP3A4,CYP1A2,CYP2E1
hsa05220	Chronic myeloid leukemia	5	75	1.32	2.26e-05	MAPK1,TP53,BAX,MAP2K1,CDKN2A
hsa05131	Shigellosis	7	218	1	2.87e-05	MAPK1,TP53,EGFR,BAX,TLR4,BCL2,TNF
hsa05216	Thyroid cancer	4	36	1.54	3.01e-05	MAPK1,TP53,BAX,MAP2K1
hsa04960	Aldosterone-regulated sodium reabsorption	4	37	1.53	3.28e-05	MAPK1,PRKCG,PRKCB,PRKCA
hsa05224	Breast cancer	6	145	1.11	3.28e-05	MAPK1,IGF1R,TP53,EGFR,BAX,MAP2K1
hsa04921	Oxytocin signaling pathway	6	149	1.1	3.73e-05	MAPK1,PRKCG,EGFR,MAP2K1,PRKCB,PRKCA
hsa05323	Rheumatoid arthritis	5	85	1.26	3.73e-05	IFNG,TLR2,TLR4,IL6,TNF
hsa01100	Metabolic pathways	16	1447	0.54	3.77e-05	SIRT1,HMOX1,GSS,GCLC,CAT,NAT2,HMGCR,GSTM1,NOS2,CYP3A4,CYP1A2,EHMT2,GPT,GGT1,ACSL1,CYP2E1
hsa04218	Cellular senescence	6	150	1.09	3.77e-05	SIRT1,MAPK1,TP53,MAP2K1,IL6,CDKN2A
hsa04912	GnRH signaling pathway	5	89	1.24	4.42e-05	MAPK1,EGFR,MAP2K1,PRKCB,PRKCA
hsa04976	Bile secretion	5	89	1.24	4.42e-05	SLC10A1,HMGCR,CYP3A4,NR1H4,LDLR
hsa04666	Fc gamma R-mediated phagocytosis	5	90	1.24	4.56e-05	MAPK1,PRKCG,MAP2K1,PRKCB,PRKCA
hsa04916	Melanogenesis	5	95	1.21	5.8e-05	MAPK1,PRKCG,MAP2K1,PRKCB,PRKCA
hsa05010	Alzheimer disease	8	355	0.85	6.72e-05	MAPK1,MAP2K1,CASP3,NOS2,CASP9,CASP8,IL6,TNF
hsa04660	T cell receptor signaling pathway	5	101	1.19	7.54e-05	MAPK1,IFNG,MAP2K1,TNF,IL10
hsa04625	C-type lectin receptor signaling pathway	5	102	1.18	7.81e-05	MAPK1,CASP8,IL6,TNF,IL10
hsa05020	Prion disease	7	265	0.91	8.37e-05	MAPK1,SOD1,BAX,CASP3,CASP9,IL6,TNF
hsa00480	Glutathione metabolism	4	53	1.37	0.00011	GSS,GCLC,GSTM1,GGT1
hsa04722	Neurotrophin signaling pathway	5	114	1.13	0.00013	MAPK1,TP53,BAX,MAP2K1,BCL2
hsa04213	Longevity regulating pathway - multiple species	4	61	1.31	0.00018	SIRT1,CAT,IGF1R,SOD1
hsa00982	Drug metabolism - cytochrome P450	4	64	1.29	0.00021	GSTM1,CYP3A4,CYP1A2,CYP2E1
hsa04140	Autophagy - animal	5	130	1.08	0.00022	MAPK1,DAPK2,IGF1R,MAP2K1,BCL2
hsa04371	Apelin signaling pathway	5	131	1.07	0.00023	MAPK1,PPARGC1A,MAP2K1,NOS2,NRF1
hsa04664	Fc epsilon RI signaling pathway	4	66	1.27	0.00023	MAPK1,MAP2K1,TNF,PRKCA
hsa05031	Amphetamine addiction	4	66	1.27	0.00023	SIRT1,PRKCG,PRKCB,PRKCA
hsa04270	Vascular smooth muscle contraction	5	133	1.07	0.00024	MAPK1,PRKCG,MAP2K1,PRKCB,PRKCA
hsa04915	Estrogen signaling pathway	5	133	1.07	0.00024	MAPK1,EGFR,MAP2K1,MMP9,BCL2
hsa00980	Metabolism of xenobiotics by cytochrome P450	4	69	1.26	0.00026	GSTM1,CYP3A4,CYP1A2,CYP2E1
hsa05230	Central carbon metabolism in cancer	4	69	1.26	0.00026	MAPK1,TP53,EGFR,MAP2K1
hsa04918	Thyroid hormone synthesis	4	74	1.22	0.00033	PRKCG,ALB,PRKCB,PRKCA
hsa00983	Drug metabolism - other enzymes	4	75	1.22	0.00034	NAT2,GSTM1,CYP3A4,CYP2E1
hsa00591	Linoleic acid metabolism	3	29	1.51	0.00041	CYP3A4,CYP1A2,CYP2E1
hsa04146	Peroxisome	4	79	1.2	0.00041	CAT,SOD1,NOS2,ACSL1
hsa04934	Cushing syndrome	5	153	1.01	0.00042	MAPK1,EGFR,MAP2K1,CDKN2A,LDLR
hsa00232	Caffeine metabolism	2	5	2.09	0.00058	NAT2,CYP1A2
hsa05330	Allograft rejection	3	34	1.44	0.00062	IFNG,TNF,IL10
hsa05202	Transcriptional misregulation in cancer	5	171	0.96	0.00068	IGF1R,TP53,BAX,MMP9,IL6
hsa04713	Circadian entrainment	4	92	1.13	0.00069	MAPK1,PRKCG,PRKCB,PRKCA
hsa05332	Graft-versus-host disease	3	36	1.41	0.00071	IFNG,IL6,TNF
hsa04925	Aldosterone synthesis and secretion	4	95	1.12	0.00076	PRKCG,PRKCB,PRKCA,LDLR
hsa04060	Cytokine-cytokine receptor interaction	6	282	0.82	0.00084	IFNG,IFNAR1,IFNAR2,IL6,TNF,IL10
hsa04064	NF-kappa B signaling pathway	4	101	1.09	0.00094	PRKCB,TLR4,BCL2,TNF
hsa04659	Th17 cell differentiation	4	101	1.09	0.00094	MAPK1,IFNG,STAT3,IL6
hsa04020	Calcium signaling pathway	5	193	0.91	0.0011	PRKCG,EGFR,PRKCB,NOS2,PRKCA
hsa04670	Leukocyte transendothelial migration	4	109	1.06	0.0012	PRKCG,PRKCB,MMP9,PRKCA
hsa04724	Glutamatergic synapse	4	111	1.05	0.0013	MAPK1,PRKCG,PRKCB,PRKCA
hsa04961	Endocrine and other factor-regulated calcium reabsorption	3	53	1.25	0.0019	PRKCG,PRKCB,PRKCA
hsa05416	Viral myocarditis	3	55	1.23	0.0021	CASP3,CASP9,CASP8
hsa04910	Insulin signaling pathway	4	133	0.97	0.0024	MAPK1,PPARGC1A,MAP2K1,SREBF1
hsa00140	Steroid hormone biosynthesis	3	59	1.2	0.0026	CYP3A4,CYP1A2,CYP2E1
hsa04550	Signaling pathways regulating pluripotency of stem cells	4	140	0.95	0.0029	MAPK1,STAT3,IGF1R,MAP2K1
hsa04723	Retrograde endocannabinoid signaling	4	145	0.93	0.0032	MAPK1,PRKCG,PRKCB,PRKCA
hsa04072	Phospholipase D signaling pathway	4	147	0.93	0.0034	MAPK1,EGFR,MAP2K1,PRKCA
hsa05211	Renal cell carcinoma	3	66	1.15	0.0034	MAPK1,HGF,MAP2K1
hsa05221	Acute myeloid leukemia	3	66	1.15	0.0034	MAPK1,STAT3,MAP2K1
hsa04520	Adherens junction	3	67	1.14	0.0035	MAPK1,IGF1R,EGFR
hsa04917	Prolactin signaling pathway	3	69	1.13	0.0037	MAPK1,STAT3,MAP2K1
hsa04310	Wnt signaling pathway	4	154	0.91	0.0039	PRKCG,TP53,PRKCB,PRKCA
hsa04971	Gastric acid secretion	3	73	1.11	0.0043	PRKCG,PRKCB,PRKCA
hsa04662	B cell receptor signaling pathway	3	78	1.08	0.0051	MAPK1,MAP2K1,PRKCB
hsa00220	Arginine biosynthesis	2	21	1.47	0.0056	NOS2,GPT
hsa04911	Insulin secretion	3	82	1.06	0.0058	PRKCG,PRKCB,PRKCA
hsa04727	GABAergic synapse	3	86	1.03	0.0066	PRKCG,PRKCB,PRKCA
hsa04062	Chemokine signaling pathway	4	186	0.82	0.0072	MAPK1,STAT3,MAP2K1,PRKCB
hsa04970	Salivary secretion	3	89	1.02	0.0072	PRKCG,PRKCB,PRKCA
hsa05032	Morphine addiction	3	89	1.02	0.0072	PRKCG,PRKCB,PRKCA
hsa04350	TGF-beta signaling pathway	3	91	1.01	0.0075	MAPK1,IFNG,TNF
hsa05322	Systemic lupus erythematosus	3	93	1	0.0079	IFNG,TNF,IL10
hsa04750	Inflammatory mediator regulation of TRP channels	3	94	1	0.0081	PRKCG,PRKCB,PRKCA
hsa04914	Progesterone-mediated oocyte maturation	3	94	1	0.0081	MAPK1,IGF1R,MAP2K1
hsa04070	Phosphatidylinositol signaling system	3	95	0.99	0.0082	PRKCG,PRKCB,PRKCA
hsa05310	Asthma	2	27	1.36	0.0082	TNF,IL10
hsa04061	Viral protein interaction with cytokine and cytokine receptor	3	96	0.99	0.0083	IL6,TNF,IL10
hsa04972	Pancreatic secretion	3	98	0.98	0.0088	PRKCG,PRKCB,PRKCA
hsa04922	Glucagon signaling pathway	3	101	0.96	0.0095	SIRT1,PPARGC1A,PPARA
hsa01523	Antifolate resistance	2	31	1.3	0.0103	IL6,TNF
hsa04114	Oocyte meiosis	3	120	0.89	0.0149	MAPK1,IGF1R,MAP2K1
hsa04940	Type I diabetes mellitus	2	39	1.2	0.0156	IFNG,TNF
hsa05012	Parkinson disease	4	240	0.71	0.0158	TP53,BAX,CASP3,CASP9
hsa04144	Endocytosis	4	241	0.71	0.016	IGF1R,EGFR,WWP1,LDLR
hsa00380	Tryptophan metabolism	2	41	1.18	0.0168	CAT,CYP1A2
hsa04728	Dopaminergic synapse	3	128	0.86	0.0171	PRKCG,PRKCB,PRKCA
hsa04672	Intestinal immune network for IgA production	2	43	1.16	0.0182	IL6,IL10
hsa05017	Spinocerebellar ataxia	3	135	0.84	0.0195	PRKCG,PRKCB,PRKCA
hsa04930	Type II diabetes mellitus	2	46	1.13	0.0203	MAPK1,TNF
hsa00270	Cysteine and methionine metabolism	2	49	1.1	0.0227	GSS,GCLC
hsa04913	Ovarian steroidogenesis	2	50	1.09	0.0234	IGF1R,LDLR
hsa04261	Adrenergic signaling in cardiomyocytes	3	147	0.8	0.0239	MAPK1,BCL2,PRKCA
hsa00590	Arachidonic acid metabolism	2	61	1.01	0.0333	GGT1,CYP2E1
hsa05217	Basal cell carcinoma	2	62	1	0.0341	TP53,BAX
hsa04612	Antigen processing and presentation	2	63	0.99	0.035	IFNG,TNF
hsa00830	Retinol metabolism	2	64	0.99	0.0358	CYP3A4,CYP1A2
hsa05120	Epithelial cell signaling in Helicobacter pylori infection	2	67	0.97	0.0387	EGFR,CASP3
hsa04622	RIG-I-like receptor signaling pathway	2	70	0.95	0.0416	CASP8,TNF
hsa03320	PPAR signaling pathway	2	75	0.92	0.0469	PPARA,ACSL1
hsa04668	TNF signaling pathway	7	112	1.29	5.89e-07	MAPK1,MAP2K1,CASP3,CASP8,MMP9,IL6,TNF
hsa05225	Hepatocellular carcinoma	14	160	1.43	8.53e-15	MAPK1,HMOX1,HGF,PRKCG,IGF1R,TP53,EGFR,BAX,MAP2K1,PRKCB,TERT,GSTM1,PRKCA,CDKN2A

## Sheet: ST12
Supplementary Table 12: Molecular pathways modulated by Alcohol. 434 genes modulated 200 molecular pathways. HBV associated pathways were highlighted with yellow color.
KEGG ID	Pathways description	Gene count	Background gene count	Strength	False discovery rate	Set of genes within the pathway
hsa05200	Pathways in cancer	53	517	1.1	2.96e-39	MAPK1,HMOX1,TGFB1,HGF,NFKB1,IL2,CCND1,IFNG,IL4,MAPK3,PIK3CA,STAT3,EGF,TP53,EGFR,IFNA1,PPARG,BAX,IGF1,CXCL8,CYCS,F2,TERT,CASP3,GSTM1,NQO1,CUL1,NOS2,CASP9,HSP90AA1,CTNNB1,FAS,CASP8,STAT1,MTOR,PTGS2,FASLG,NRAS,JUN,MMP9,AR,EDN1,MAPK8,NFE2L2,BCL2,GSTP1,CDKN1A,IL6,ESR1,RXRA,HIF1A,AKT1,VEGFA
hsa05142	Chagas disease	28	99	1.54	1.83e-30	TNFRSF1A,MAPK1,TGFB1,SERPINE1,CCL2,NFKB1,IL2,IFNG,MAPK14,TLR2,MAPK3,IL1B,PIK3CA,ACE,CXCL8,NOS2,FAS,CASP8,TLR9,FASLG,JUN,TLR4,MAPK8,IL6,TNF,IL10,AKT1,CCL5
hsa05167	Kaposi sarcoma-associated herpesvirus infection	33	187	1.34	1.83e-30	TNFRSF1A,MAPK1,NFKB1,CCND1,MAPK14,MAPK3,PIK3CA,STAT3,ICAM1,TP53,IFNA1,BAX,CXCL8,CYCS,CASP3,CASP9,CTNNB1,FAS,CASP8,PIK3CG,STAT1,MTOR,PTGS2,NRAS,JUN,MAPK8,CDKN1A,IL6,HLA-B,HIF1A,AKT1,IRF3,VEGFA
hsa05163	Human cytomegalovirus infection	34	218	1.28	4.75e-30	TNFRSF1A,MAPK1,CCL2,NFKB1,CCND1,MAPK14,MAPK3,IL1B,PIK3CA,STAT3,TP53,EGFR,IFNA1,BAX,CXCL8,CYCS,CASP3,CASP9,CTNNB1,FAS,CASP8,MTOR,PTGS2,FASLG,NRAS,CDKN1A,IL6,TNF,HLA-B,AKT1,IRF3,CCL5,VEGFA,CCL4
hsa05164	Influenza A	31	165	1.36	1.51e-29	TNFRSF1A,MAPK1,CCL2,NFKB1,IFNG,TNFSF10,MAPK3,IL1B,PIK3CA,ICAM1,TNFRSF10B,IFNA1,IL18,BAX,CXCL10,CXCL8,CYCS,CASP3,CASP9,NLRP3,FAS,CASP8,STAT1,FASLG,TLR4,TLR7,IL6,TNF,AKT1,IRF3,CCL5
hsa04933	AGE-RAGE signaling pathway in diabetic complications	27	98	1.53	1.58e-29	MAPK1,TGFB1,SERPINE1,CCL2,NFKB1,CCND1,MAPK14,MAPK3,IL1B,PIK3CA,STAT3,ICAM1,BAX,NOS3,CXCL8,CASP3,STAT1,NRAS,JUN,NOX1,EDN1,MAPK8,BCL2,IL6,TNF,AKT1,VEGFA
hsa05160	Hepatitis C	30	156	1.37	5.87e-29	TNFRSF1A,MAPK1,NFKB1,CCND1,IFNG,MAPK3,PIK3CA,STAT3,EGF,TP53,EGFR,IFNA1,BAX,CXCL10,CYCS,CASP3,CASP9,CTNNB1,FAS,CASP8,STAT1,FASLG,NRAS,CDKN1A,PPARA,TNF,RXRA,AKT1,LDLR,IRF3
hsa05161	Hepatitis B	30	159	1.37	8.48e-29	MAPK1,TGFB1,NFKB1,MAPK14,TLR2,MAPK3,PIK3CA,STAT3,TP53,IFNA1,BAX,CXCL8,CYCS,CASP3,CASP9,FAS,CASP8,STAT1,FASLG,NRAS,JUN,MMP9,TLR4,MAPK8,BCL2,CDKN1A,IL6,TNF,AKT1,IRF3
hsa04932	Non-alcoholic fatty liver disease	29	148	1.38	2.9e-28	TNFRSF1A,TGFB1,NFKB1,PRKAB1,IL1B,PIK3CA,BAX,IRS1,CXCL8,CYCS,CASP3,LEP,FAS,SREBF1,ADIPOR2,CASP8,MAP3K5,MT-CO1,FASLG,JUN,MAPK8,INS,PPARA,IL6,ADIPOQ,TNF,RXRA,CYP2E1,AKT1
hsa05418	Fluid shear stress and atherosclerosis	27	130	1.41	6.98e-27	TNFRSF1A,HMOX1,CCL2,NFKB1,IFNG,MAPK14,IL1B,PIK3CA,ICAM1,TP53,NOS3,GSTM1,NQO1,HSP90AA1,CTNNB1,MAP3K5,JUN,MMP9,NOX1,EDN1,MAPK8,NFE2L2,BCL2,GSTP1,TNF,AKT1,VEGFA
hsa04620	Toll-like receptor signaling pathway	25	101	1.48	1.61e-26	MAPK1,LBP,NFKB1,MAPK14,TLR2,MAPK3,IL1B,PIK3CA,IFNA1,CD14,CXCL10,CXCL8,CASP8,TLR9,STAT1,JUN,TLR4,TLR7,MAPK8,IL6,TNF,AKT1,IRF3,CCL5,CCL4
hsa05152	Tuberculosis	28	168	1.31	1.21e-25	TNFRSF1A,MAPK1,LBP,TGFB1,NFKB1,IFNG,MAPK14,TLR2,MAPK3,IL1B,IFNA1,IL18,BAX,CD14,CYCS,CASP3,NOS2,CASP9,CASP8,TLR9,STAT1,TLR4,MAPK8,BCL2,IL6,TNF,IL10,AKT1
hsa05162	Measles	26	138	1.37	5.31e-25	NFKB1,IL2,CCND1,TLR2,IL1B,PIK3CA,STAT3,TP53,IFNA1,BAX,CYCS,CASP3,CASP9,FAS,CASP8,TLR9,STAT1,FASLG,JUN,TLR4,TLR7,MAPK8,BCL2,IL6,AKT1,IRF3
hsa05145	Toxoplasmosis	24	105	1.45	8.2e-25	TNFRSF1A,MAPK1,TGFB1,NFKB1,IFNG,MAPK14,TLR2,MAPK3,STAT3,CYCS,CASP3,NOS2,CASP9,CASP8,PIK3CG,STAT1,TLR4,ALOX5,MAPK8,BCL2,TNF,IL10,AKT1,LDLR
hsa05132	Salmonella infection	29	209	1.23	1.2e-24	TNFRSF1A,MAPK1,NFKB1,MAPK14,TNFSF10,TLR2,MAPK3,IL1B,PIK3CA,TNFRSF10B,IL18,BAX,CD14,CXCL8,CYCS,CASP3,HSP90AA1,NLRP3,CTNNB1,CASP8,PIK3CG,TLR9,JUN,TLR4,MAPK8,BCL2,IL6,TNF,AKT1
hsa04210	Apoptosis	25	132	1.37	3.77e-24	TNFRSF1A,MAPK1,NFKB1,TNFSF10,MAPK3,PIK3CA,TP53,TNFRSF10B,AIFM1,BAX,CYCS,CASP3,CASP9,FAS,CASP8,MAP3K5,PARP1,FASLG,MCL1,NRAS,JUN,MAPK8,BCL2,TNF,AKT1
hsa04066	HIF-1 signaling pathway	23	106	1.43	2.19e-23	MAPK1,HMOX1,SERPINE1,NFKB1,IFNG,MAPK3,PIK3CA,STAT3,EGF,EGFR,NOS3,IGF1,NOS2,MTOR,TLR4,EDN1,INS,BCL2,CDKN1A,IL6,HIF1A,AKT1,VEGFA
hsa04068	FoxO signaling pathway	24	127	1.37	3.43e-23	SIRT1,MAPK1,TGFB1,CCND1,PRKAB1,MAPK14,CAT,TNFSF10,MAPK3,PIK3CA,STAT3,EGF,EGFR,IGF1,IRS1,FASLG,NRAS,MAPK8,INS,CDKN1A,IL6,IL10,SOD2,AKT1
hsa04668	TNF signaling pathway	23	112	1.4	5.92e-23	TNFRSF1A,MAPK1,CCL2,NFKB1,MAPK14,MAPK3,IL1B,PIK3CA,ICAM1,CXCL10,CASP3,FAS,CASP8,MAP3K5,PTGS2,JUN,MMP9,EDN1,MAPK8,IL6,TNF,AKT1,CCL5
hsa05169	Epstein-Barr virus infection	26	193	1.22	7.67e-22	NFKB1,CCND1,MAPK14,TLR2,PIK3CA,STAT3,ICAM1,TP53,IFNA1,BAX,CXCL10,CYCS,CASP3,CASP9,FAS,CASP8,STAT1,JUN,MAPK8,BCL2,CDKN1A,IL6,TNF,HLA-B,AKT1,IRF3
hsa05205	Proteoglycans in cancer	26	196	1.21	1.04e-21	MAPK1,TGFB1,HGF,CCND1,MAPK14,TLR2,MAPK3,PIK3CA,STAT3,TP53,EGFR,IGF1,CASP3,CTNNB1,FAS,MTOR,FASLG,NRAS,MMP9,TLR4,CDKN1A,TNF,ESR1,HIF1A,AKT1,VEGFA
hsa05215	Prostate cancer	21	96	1.43	1.72e-21	MAPK1,NFKB1,CCND1,MAPK3,PIK3CA,EGF,TP53,EGFR,IGF1,CASP9,HSP90AA1,CTNNB1,MTOR,NRAS,MMP9,AR,INS,BCL2,GSTP1,CDKN1A,AKT1
hsa05170	Human immunodeficiency virus 1 infection	26	204	1.2	2.4e-21	TNFRSF1A,MAPK1,NFKB1,MAPK14,TLR2,MAPK3,PIK3CA,IFNA1,BAX,CYCS,CASP3,CUL1,CASP9,FAS,CASP8,MTOR,FASLG,NRAS,JUN,TLR4,MAPK8,BCL2,TNF,HLA-B,AKT1,IRF3
hsa05210	Colorectal cancer	20	82	1.48	2.6e-21	MAPK1,TGFB1,CCND1,MAPK3,PIK3CA,EGF,TP53,EGFR,BAX,CYCS,CASP3,CASP9,CTNNB1,MTOR,NRAS,JUN,MAPK8,BCL2,CDKN1A,AKT1
hsa04151	PI3K-Akt signaling pathway	31	350	1.04	2.87e-21	MAPK1,HGF,NFKB1,IL2,CCND1,IL4,TLR2,MAPK3,PIK3CA,EGF,TP53,EGFR,IFNA1,NOS3,IGF1,IRS1,CASP9,HSP90AA1,PIK3CG,MTOR,FASLG,MCL1,NRAS,TLR4,INS,BCL2,CDKN1A,IL6,RXRA,AKT1,VEGFA
hsa05130	Pathogenic Escherichia coli infection	24	187	1.2	8.68e-20	TNFRSF1A,MAPK1,NFKB1,MAPK14,TNFSF10,MAPK3,IL1B,TNFRSF10B,IL18,BAX,CXCL8,CYCS,F2,CASP3,CASP9,NLRP3,FAS,CASP8,FASLG,JUN,TLR4,MAPK8,IL6,TNF
hsa04920	Adipocytokine signaling pathway	18	69	1.51	1.15e-19	TNFRSF1A,NFKB1,PRKAB1,STAT3,PPARGC1A,CPT1A,IRS1,LEP,ADIPOR2,MTOR,MAPK8,POMC,PPARA,ADIPOQ,TNF,CD36,RXRA,AKT1
hsa05131	Shigellosis	25	218	1.15	1.41e-19	TNFRSF1A,MAPK1,NFKB1,MAPK14,MAPK3,IL1B,PIK3CA,TP53,EGFR,IL18,BAX,CD14,CXCL8,CYCS,CUL1,NLRP3,MTOR,JUN,TLR4,MAPK8,BCL2,TNF,AKT1,IRF3,CCL5
hsa05212	Pancreatic cancer	18	73	1.48	2.55e-19	MAPK1,TGFB1,NFKB1,CCND1,MAPK3,PIK3CA,STAT3,EGF,TP53,EGFR,BAX,CASP9,STAT1,MTOR,MAPK8,CDKN1A,AKT1,VEGFA
hsa04657	IL-17 signaling pathway	19	92	1.41	3.83e-19	MAPK1,CCL2,NFKB1,IFNG,MAPK14,IL4,MAPK3,IL1B,CXCL10,CXCL8,CASP3,HSP90AA1,CASP8,PTGS2,JUN,MMP9,MAPK8,IL6,TNF
hsa01522	Endocrine resistance	19	95	1.39	6.31e-19	MAPK1,CCND1,MAPK14,MAPK3,PIK3CA,TP53,EGFR,BAX,IGF1,CYP2D6,MTOR,NRAS,JUN,MMP9,MAPK8,BCL2,CDKN1A,ESR1,AKT1
hsa00982	Drug metabolism - cytochrome P450	17	64	1.51	9.26e-19	ADH1A,CYP2C9,ADH1B,GSTM1,CYP2B6,CYP3A4,MAOA,CYP1A2,CYP2D6,CYP2C19,UGT1A1,MAOB,ADH6,GSTP1,ADH7,ADH1C,CYP2E1
hsa04152	AMPK signaling pathway	20	120	1.31	1.46e-18	CFTR,SIRT1,CCND1,PRKAB1,MLYCD,PIK3CA,PPARGC1A,CPT1A,PPARG,IGF1,IRS1,LEP,SREBF1,ADIPOR2,MTOR,INS,ADIPOQ,CD36,AKT1,ACACA
hsa01524	Platinum drug resistance	17	70	1.48	3.22e-18	MAPK1,MAPK3,PIK3CA,TP53,BAX,CYCS,CASP3,GSTM1,CASP9,FAS,CASP8,MAP3K5,FASLG,BCL2,GSTP1,CDKN1A,AKT1
hsa04211	Longevity regulating pathway	18	87	1.41	3.26e-18	SIRT1,NFKB1,PRKAB1,CAT,PIK3CA,PPARGC1A,TP53,PPARG,BAX,IGF1,IRS1,ADIPOR2,MTOR,NRAS,INS,ADIPOQ,SOD2,AKT1
hsa05235	PD-L1 expression and PD-1 checkpoint pathway in cancer	18	88	1.4	3.79e-18	MAPK1,NFKB1,IFNG,MAPK14,TLR2,MAPK3,PIK3CA,STAT3,EGF,EGFR,TLR9,STAT1,MTOR,NRAS,JUN,TLR4,HIF1A,AKT1
hsa05010	Alzheimer disease	28	355	0.99	4.5e-18	TNFRSF1A,MAPK1,NFKB1,APOE,MAPK3,IL1B,PIK3CA,IRS1,CYCS,LPL,CASP3,NOS2,CASP9,CTNNB1,FAS,CASP8,MAP3K5,MT-CO1,MTOR,PTGS2,NRAS,NOX1,MAPK8,INS,IL6,TNF,AKT1,NOS1
hsa05165	Human papillomavirus infection	27	325	1.01	5.81e-18	TNFRSF1A,MAPK1,NFKB1,CCND1,MAPK3,PIK3CA,EGF,TP53,EGFR,IFNA1,BAX,TERT,CASP3,CTNNB1,FAS,CASP8,STAT1,MTOR,PTGS2,FASLG,NRAS,CDKN1A,TNF,HLA-B,AKT1,IRF3,VEGFA
hsa05133	Pertussis	17	74	1.45	6.34e-18	MAPK1,NFKB1,MAPK14,MAPK3,IL1B,CD14,CXCL8,CASP3,NOS2,NLRP3,JUN,TLR4,MAPK8,IL6,TNF,IL10,IRF3
hsa05144	Malaria	15	46	1.6	8.66e-18	TGFB1,HGF,CCL2,IFNG,TLR2,IL1B,ICAM1,IL18,CXCL8,TLR9,TLR4,IL6,TNF,CD36,IL10
hsa05206	MicroRNAs in cancer	21	160	1.21	1.16e-17	SIRT1,MAPK1,HMOX1,NFKB1,CCND1,MAPK3,PIK3CA,STAT3,TP53,EGFR,IRS1,CASP3,MTOR,PTGS2,MCL1,NRAS,MMP9,BCL2,CDKN1A,ABCB1,VEGFA
hsa04659	Th17 cell differentiation	18	101	1.34	2.84e-17	MAPK1,TGFB1,NFKB1,IL2,IFNG,MAPK14,IL4,MAPK3,IL1B,STAT3,HSP90AA1,STAT1,MTOR,JUN,MAPK8,IL6,RXRA,HIF1A
hsa04625	C-type lectin receptor signaling pathway	18	102	1.34	3.25e-17	MAPK1,NFKB1,IL2,MAPK14,MAPK3,IL1B,PIK3CA,NLRP3,CASP8,STAT1,PTGS2,NRAS,JUN,MAPK8,IL6,TNF,IL10,AKT1
hsa05135	Yersinia infection	19	125	1.27	4.34e-17	MAPK1,CCL2,NFKB1,IL2,MAPK14,MAPK3,IL1B,PIK3CA,IL18,CXCL8,NLRP3,JUN,TLR4,MAPK8,IL6,TNF,IL10,AKT1,IRF3
hsa04217	Necroptosis	20	149	1.22	4.89e-17	TNFRSF1A,IFNG,TNFSF10,IL1B,STAT3,TNFRSF10B,IFNA1,AIFM1,BAX,HSP90AA1,NLRP3,FAS,CASP8,STAT1,PARP1,FASLG,TLR4,MAPK8,BCL2,TNF
hsa04621	NOD-like receptor signaling pathway	21	174	1.17	4.91e-17	MAPK1,CCL2,NFKB1,MAPK14,MAPK3,IL1B,IFNA1,IL18,CXCL8,HSP90AA1,NLRP3,CASP8,STAT1,JUN,TLR4,MAPK8,BCL2,IL6,TNF,IRF3,CCL5
hsa04931	Insulin resistance	18	107	1.32	6.26e-17	TNFRSF1A,NFKB1,PRKAB1,PIK3CA,STAT3,PPARGC1A,CPT1A,NOS3,IRS1,SREBF1,MTOR,MAPK8,INS,PPARA,IL6,TNF,CD36,AKT1
hsa05140	Leishmaniasis	16	70	1.45	6.26e-17	MAPK1,TGFB1,NFKB1,IFNG,MAPK14,IL4,TLR2,MAPK3,IL1B,NOS2,STAT1,PTGS2,JUN,TLR4,TNF,IL10
hsa05204	Chemical carcinogenesis	16	75	1.42	1.56e-16	ADH1A,CYP2C9,NAT2,ADH1B,GSTM1,CYP3A4,CYP1A2,PTGS2,CYP2C19,UGT1A1,CYP1A1,ADH6,GSTP1,ADH7,ADH1C,CYP2E1
hsa05225	Hepatocellular carcinoma	20	160	1.19	1.56e-16	MAPK1,HMOX1,TGFB1,HGF,CCND1,MAPK3,PIK3CA,TP53,EGFR,BAX,TERT,GSTM1,NQO1,CTNNB1,MTOR,NRAS,NFE2L2,GSTP1,CDKN1A,AKT1
hsa05321	Inflammatory bowel disease	15	60	1.49	1.99e-16	TGFB1,NFKB1,IL2,IFNG,IL4,TLR2,IL1B,STAT3,IL18,STAT1,JUN,TLR4,IL6,TNF,IL10
hsa05226	Gastric cancer	19	144	1.21	3.95e-16	MAPK1,TGFB1,HGF,CCND1,MAPK3,PIK3CA,EGF,TP53,EGFR,BAX,TERT,CTNNB1,MTOR,NRAS,BCL2,CDKN1A,RXRA,AKT1,ABCB1
hsa04010	MAPK signaling pathway	24	288	1.01	4.07e-16	TNFRSF1A,MAPK1,TGFB1,HGF,NFKB1,MAPK14,MAPK3,IL1B,EGF,TP53,EGFR,IGF1,CD14,CASP3,FAS,MAP3K5,FASLG,NRAS,JUN,MAPK8,INS,TNF,AKT1,VEGFA
hsa05223	Non-small cell lung cancer	15	68	1.43	9.51e-16	MAPK1,HGF,CCND1,MAPK3,PIK3CA,STAT3,EGF,TP53,EGFR,BAX,CASP9,NRAS,CDKN1A,RXRA,AKT1
hsa00980	Metabolism of xenobiotics by cytochrome P450	15	69	1.43	1.13e-15	ADH1A,CYP2C9,ADH1B,GSTM1,CYP2B6,CYP3A4,CYP1A2,CYP2D6,UGT1A1,CYP1A1,ADH6,GSTP1,ADH7,ADH1C,CYP2E1
hsa01521	EGFR tyrosine kinase inhibitor resistance	15	78	1.37	5.49e-15	MAPK1,HGF,MAPK3,PIK3CA,STAT3,EGF,EGFR,BAX,IGF1,MTOR,NRAS,BCL2,IL6,AKT1,VEGFA
hsa04926	Relaxin signaling pathway	17	128	1.21	1.53e-14	MAPK1,TGFB1,NFKB1,MAPK14,MAPK3,PIK3CA,EGFR,NOS3,NOS2,NRAS,JUN,MMP9,EDN1,MAPK8,AKT1,NOS1,VEGFA
hsa05323	Rheumatoid arthritis	15	85	1.34	1.64e-14	TGFB1,CCL2,IFNG,TLR2,IL1B,ICAM1,IL18,CTLA4,CXCL8,JUN,TLR4,IL6,TNF,CCL5,VEGFA
hsa05166	Human T-cell leukemia virus 1 infection	20	211	1.07	1.76e-14	TNFRSF1A,MAPK1,TGFB1,NFKB1,IL2,CCND1,MAPK3,PIK3CA,ICAM1,TP53,BAX,TERT,NRAS,JUN,MAPK8,CDKN1A,IL6,TNF,HLA-B,AKT1
hsa04060	Cytokine-cytokine receptor interaction	22	282	0.98	2.79e-14	TNFRSF1A,TGFB1,CCL2,IL2,IFNG,IL4,TNFSF10,IL1B,TNFRSF10B,IFNA1,IL18,CXCL10,CXCL8,LEP,FAS,FASLG,CCL8,IL6,TNF,IL10,CCL5,CCL4
hsa04630	JAK-STAT signaling pathway	18	160	1.14	2.93e-14	IL2,CCND1,IFNG,IL4,PIK3CA,STAT3,EGF,EGFR,IFNA1,LEP,STAT1,MTOR,MCL1,BCL2,CDKN1A,IL6,IL10,AKT1
hsa05134	Legionellosis	13	55	1.46	4.28e-14	NFKB1,TLR2,IL1B,IL18,CD14,CXCL8,CYCS,CASP3,CASP9,CASP8,TLR4,IL6,TNF
hsa05213	Endometrial cancer	13	57	1.45	6.28e-14	MAPK1,CCND1,MAPK3,PIK3CA,EGF,TP53,EGFR,BAX,CASP9,CTNNB1,NRAS,CDKN1A,AKT1
hsa04380	Osteoclast differentiation	16	122	1.21	1.11e-13	TNFRSF1A,MAPK1,TGFB1,NFKB1,IFNG,MAPK14,MAPK3,IL1B,PIK3CA,PPARG,STAT1,JUN,NOX1,MAPK8,TNF,AKT1
hsa04660	T cell receptor signaling pathway	15	101	1.26	1.42e-13	MAPK1,NFKB1,IL2,IFNG,MAPK14,IL4,MAPK3,PIK3CA,CTLA4,NRAS,JUN,MAPK8,TNF,IL10,AKT1
hsa04218	Cellular senescence	17	150	1.14	1.43e-13	SIRT1,MAPK1,TGFB1,SERPINE1,NFKB1,CCND1,MAPK14,MAPK3,PIK3CA,TP53,CXCL8,MTOR,NRAS,CDKN1A,IL6,HLA-B,AKT1
hsa05168	Herpes simplex virus 1 infection	26	479	0.82	2.29e-13	TNFRSF1A,CCL2,NFKB1,IFNG,TLR2,IL1B,PIK3CA,TP53,IFNA1,BAX,CYCS,CASP3,CASP9,FAS,CASP8,TLR9,STAT1,MTOR,FASLG,BCL2,IL6,TNF,HLA-B,AKT1,IRF3,CCL5
hsa01100	Metabolic pathways	43	1447	0.56	4.07e-13	ADH1A,SIRT1,HMOX1,PNPLA3,CAT,CYP2C9,MLYCD,PIK3CA,SQLE,NAT2,NOS3,ADH1B,GSTM1,NQO1,CYP2B6,NOS2,CYP3A4,MAOA,CYP1A2,PIK3CG,MT-CO1,COMT,PTGS1,PTGS2,CYP2C19,AKR1A1,MAT1A,UGT1A1,ALOX5,MTHFR,MAOB,CYP1A1,DBH,ADH6,GPT,GSTP1,GGT1,GPX1,ADH7,ADH1C,CYP2E1,NOS1,ACACA
hsa05143	African trypanosomiasis	11	36	1.58	4.35e-13	IFNG,APOA1,IL1B,ICAM1,IL18,FAS,TLR9,FASLG,IL6,TNF,IL10
hsa04917	Prolactin signaling pathway	13	69	1.37	4.89e-13	MAPK1,NFKB1,CCND1,MAPK14,MAPK3,PIK3CA,STAT3,STAT1,NRAS,MAPK8,INS,ESR1,AKT1
hsa04722	Neurotrophin signaling pathway	15	114	1.21	6.48e-13	MAPK1,NFKB1,MAPK14,MAPK3,PIK3CA,TP53,BAX,IRS1,MAP3K5,FASLG,NRAS,JUN,MAPK8,BCL2,AKT1
hsa05222	Small cell lung cancer	14	92	1.27	7.13e-13	NFKB1,CCND1,PIK3CA,TP53,BAX,CYCS,CASP3,NOS2,CASP9,PTGS2,BCL2,CDKN1A,RXRA,AKT1
hsa04115	p53 signaling pathway	13	72	1.35	7.61e-13	SERPINE1,CCND1,TP53,TNFRSF10B,BAX,IGF1,CYCS,CASP3,CASP9,FAS,CASP8,BCL2,CDKN1A
hsa05214	Glioma	13	72	1.35	7.61e-13	MAPK1,CCND1,MAPK3,PIK3CA,EGF,TP53,EGFR,BAX,IGF1,MTOR,NRAS,CDKN1A,AKT1
hsa05218	Melanoma	13	72	1.35	7.61e-13	MAPK1,HGF,CCND1,MAPK3,PIK3CA,EGF,TP53,EGFR,BAX,IGF1,NRAS,CDKN1A,AKT1
hsa04071	Sphingolipid signaling pathway	15	116	1.2	7.62e-13	TNFRSF1A,MAPK1,NFKB1,MAPK14,MAPK3,PIK3CA,TP53,BAX,NOS3,MAP3K5,NRAS,MAPK8,BCL2,TNF,AKT1
hsa05224	Breast cancer	16	145	1.13	1.07e-12	MAPK1,CCND1,MAPK3,PIK3CA,EGF,TP53,EGFR,BAX,IGF1,CTNNB1,MTOR,NRAS,JUN,CDKN1A,ESR1,AKT1
hsa04061	Viral protein interaction with cytokine and cytokine receptor	14	96	1.25	1.11e-12	TNFRSF1A,CCL2,IL2,TNFSF10,TNFRSF10B,IL18,CXCL10,CXCL8,CCL8,IL6,TNF,IL10,CCL5,CCL4
hsa05219	Bladder cancer	11	41	1.52	1.27e-12	MAPK1,CCND1,MAPK3,EGF,TP53,EGFR,CXCL8,NRAS,MMP9,CDKN1A,VEGFA
hsa05146	Amoebiasis	14	100	1.24	1.8e-12	TGFB1,NFKB1,IFNG,TLR2,IL1B,PIK3CA,CD14,CXCL8,CASP3,NOS2,TLR4,IL6,TNF,IL10
hsa04213	Longevity regulating pathway - multiple species	12	61	1.38	2.47e-12	SIRT1,PRKAB1,CAT,PIK3CA,SOD1,IGF1,IRS1,MTOR,NRAS,INS,SOD2,AKT1
hsa04915	Estrogen signaling pathway	15	133	1.14	4.32e-12	MAPK1,MAPK3,PIK3CA,EGFR,NOS3,HSP90AA1,NRAS,JUN,MMP9,KRT18,BCL2,POMC,OPRM1,ESR1,AKT1
hsa05216	Thyroid cancer	10	36	1.53	1.12e-11	MAPK1,CCND1,MAPK3,TP53,PPARG,BAX,CTNNB1,NRAS,CDKN1A,RXRA
hsa04919	Thyroid hormone signaling pathway	14	119	1.16	1.47e-11	MAPK1,CCND1,MAPK3,PIK3CA,TP53,CASP9,CTNNB1,STAT1,MTOR,NRAS,ESR1,RXRA,HIF1A,AKT1
hsa04650	Natural killer cell mediated cytotoxicity	14	121	1.15	1.78e-11	MAPK1,IFNG,TNFSF10,MAPK3,PIK3CA,ICAM1,TNFRSF10B,IFNA1,CASP3,FAS,FASLG,NRAS,TNF,HLA-B
hsa04064	NF-kappa B signaling pathway	13	101	1.2	3.1e-11	TNFRSF1A,LBP,NFKB1,IL1B,ICAM1,CD14,CXCL8,PARP1,PTGS2,TLR4,BCL2,TNF,CCL4
hsa00830	Retinol metabolism	11	64	1.33	7.99e-11	ADH1A,CYP2C9,ADH1B,CYP2B6,CYP3A4,CYP1A2,UGT1A1,CYP1A1,ADH6,ADH7,ADH1C
hsa05211	Renal cell carcinoma	11	66	1.31	1.06e-10	MAPK1,TGFB1,HGF,MAPK3,PIK3CA,NRAS,JUN,CDKN1A,HIF1A,AKT1,VEGFA
hsa00350	Tyrosine metabolism	9	35	1.5	2.41e-10	ADH1A,ADH1B,MAOA,COMT,MAOB,DBH,ADH6,ADH7,ADH1C
hsa05203	Viral carcinogenesis	15	182	1.01	2.47e-10	MAPK1,NFKB1,CCND1,MAPK3,PIK3CA,STAT3,TP53,BAX,CASP3,CASP8,NRAS,JUN,CDKN1A,HLA-B,IRF3
hsa04062	Chemokine signaling pathway	15	186	1	3.25e-10	MAPK1,CCL2,NFKB1,MAPK3,PIK3CA,STAT3,CXCL10,CXCL8,PIK3CG,STAT1,NRAS,CCL8,AKT1,CCL5,CCL4
hsa05220	Chronic myeloid leukemia	11	75	1.26	3.5e-10	MAPK1,TGFB1,NFKB1,CCND1,MAPK3,PIK3CA,TP53,BAX,NRAS,CDKN1A,AKT1
hsa04370	VEGF signaling pathway	10	57	1.33	5.26e-10	MAPK1,MAPK14,MAPK3,PIK3CA,NOS3,CASP9,PTGS2,NRAS,AKT1,VEGFA
hsa04371	Apelin signaling pathway	13	131	1.09	5.6e-10	MAPK1,SERPINE1,CCND1,PRKAB1,MAPK3,PPARGC1A,NOS3,NOS2,PIK3CG,MTOR,NRAS,AKT1,NOS1
hsa04910	Insulin signaling pathway	13	133	1.08	6.59e-10	MAPK1,PRKAB1,MAPK3,PIK3CA,PPARGC1A,IRS1,SREBF1,MTOR,NRAS,MAPK8,INS,AKT1,ACACA
hsa04726	Serotonergic synapse	12	108	1.14	8.63e-10	MAPK1,CYP2C9,MAPK3,CASP3,MAOA,CYP2D6,PTGS1,PTGS2,NRAS,CYP2C19,ALOX5,MAOB
hsa04012	ErbB signaling pathway	11	83	1.21	8.86e-10	MAPK1,MAPK3,PIK3CA,EGF,EGFR,MTOR,NRAS,JUN,MAPK8,CDKN1A,AKT1
hsa04664	Fc epsilon RI signaling pathway	10	66	1.27	1.81e-09	MAPK1,MAPK14,IL4,MAPK3,PIK3CA,NRAS,ALOX5,MAPK8,TNF,AKT1
hsa04930	Type II diabetes mellitus	9	46	1.38	1.81e-09	MAPK1,MAPK3,PIK3CA,IRS1,MTOR,MAPK8,INS,ADIPOQ,TNF
hsa05221	Acute myeloid leukemia	10	66	1.27	1.81e-09	MAPK1,NFKB1,CCND1,MAPK3,PIK3CA,STAT3,CD14,MTOR,NRAS,AKT1
hsa04215	Apoptosis - multiple species	8	30	1.52	1.98e-09	TNFRSF1A,BAX,CYCS,CASP3,CASP9,CASP8,MAPK8,BCL2
hsa04935	Growth hormone synthesis, secretion and action	12	118	1.1	2.07e-09	MAPK1,MAPK14,MAPK3,PIK3CA,STAT3,IGF1,IRS1,STAT1,MTOR,NRAS,MAPK8,AKT1
hsa05231	Choline metabolism in cancer	11	96	1.15	3.42e-09	MAPK1,MAPK3,PIK3CA,EGF,EGFR,MTOR,NRAS,JUN,MAPK8,HIF1A,AKT1
hsa05330	Allograft rejection	8	34	1.46	4.51e-09	IL2,IFNG,IL4,FAS,FASLG,TNF,HLA-B,IL10
hsa04510	Focal adhesion	14	198	0.94	6.1e-09	MAPK1,HGF,CCND1,MAPK3,PIK3CA,EGF,EGFR,IGF1,CTNNB1,JUN,MAPK8,BCL2,AKT1,VEGFA
hsa05332	Graft-versus-host disease	8	36	1.44	6.56e-09	IL2,IFNG,IL1B,FAS,FASLG,IL6,TNF,HLA-B
hsa04940	Type I diabetes mellitus	8	39	1.4	1.13e-08	IL2,IFNG,IL1B,FAS,FASLG,INS,TNF,HLA-B
hsa00590	Arachidonic acid metabolism	9	61	1.26	1.52e-08	CYP2C9,CYP2B6,PTGS1,PTGS2,CYP2C19,ALOX5,GGT1,GPX1,CYP2E1
hsa04623	Cytosolic DNA-sensing pathway	9	62	1.25	1.71e-08	NFKB1,IL1B,IFNA1,IL18,CXCL10,IL6,IRF3,CCL5,CCL4
hsa04658	Th1 and Th2 cell differentiation	10	87	1.15	1.83e-08	MAPK1,NFKB1,IL2,IFNG,MAPK14,IL4,MAPK3,STAT1,JUN,MAPK8
hsa04072	Phospholipase D signaling pathway	12	147	1	1.93e-08	MAPK1,MAPK3,PIK3CA,EGF,EGFR,CXCL8,F2,PIK3CG,MTOR,NRAS,INS,AKT1
hsa05014	Amyotrophic lateral sclerosis	17	352	0.77	2.4e-08	TNFRSF1A,MAPK14,CAT,TP53,SOD1,BAX,CYCS,CASP3,NOS2,CASP9,MAP3K5,MT-CO1,MTOR,BCL2,TNF,GPX1,NOS1
hsa05020	Prion disease	15	265	0.84	2.56e-08	MAPK1,MAPK14,MAPK3,IL1B,PIK3CA,SOD1,BAX,CYCS,CASP3,CASP9,MT-CO1,MAPK8,IL6,TNF,CCL5
hsa04014	Ras signaling pathway	14	226	0.88	2.77e-08	MAPK1,HGF,NFKB1,MAPK3,PIK3CA,EGF,EGFR,IGF1,FASLG,NRAS,MAPK8,INS,AKT1,VEGFA
hsa05230	Central carbon metabolism in cancer	9	69	1.21	3.79e-08	MAPK1,MAPK3,PIK3CA,TP53,EGFR,MTOR,NRAS,HIF1A,AKT1
hsa04622	RIG-I-like receptor signaling pathway	9	70	1.2	4.21e-08	NFKB1,MAPK14,IFNA1,CXCL10,CXCL8,CASP8,MAPK8,TNF,IRF3
hsa05320	Autoimmune thyroid disease	8	48	1.31	4.39e-08	IL2,IL4,IFNA1,CTLA4,FAS,FASLG,HLA-B,IL10
hsa04140	Autophagy - animal	11	130	1.02	5.61e-08	MAPK1,MAPK3,PIK3CA,IRS1,MTOR,NRAS,MAPK8,INS,BCL2,HIF1A,AKT1
hsa04015	Rap1 signaling pathway	13	202	0.9	5.99e-08	MAPK1,HGF,MAPK14,MAPK3,PIK3CA,EGF,EGFR,IGF1,CTNNB1,NRAS,INS,AKT1,VEGFA
hsa03320	PPAR signaling pathway	9	75	1.17	7.04e-08	APOA1,CPT1A,PPARG,LPL,CPT2,PPARA,ADIPOQ,CD36,RXRA
hsa05016	Huntington disease	15	298	0.79	1.05e-07	PPARGC1A,TP53,SOD1,PPARG,BAX,CYCS,CASP3,CASP9,CASP8,MAP3K5,MT-CO1,MTOR,MAPK8,GPX1,SOD2
hsa04921	Oxytocin signaling pathway	11	149	0.96	2.01e-07	MAPK1,CCND1,PRKAB1,MAPK3,EGFR,NOS3,PIK3CG,PTGS2,NRAS,JUN,CDKN1A
hsa04150	mTOR signaling pathway	11	151	0.95	2.26e-07	TNFRSF1A,MAPK1,MAPK3,PIK3CA,IGF1,IRS1,MTOR,NRAS,INS,TNF,AKT1
hsa00071	Fatty acid degradation	7	42	1.31	3.39e-07	ADH1A,CPT1A,ADH1B,CPT2,ADH6,ADH7,ADH1C
hsa04914	Progesterone-mediated oocyte maturation	9	94	1.07	4.05e-07	MAPK1,MAPK14,MAPK3,PIK3CA,IGF1,HSP90AA1,MAPK8,INS,AKT1
hsa05120	Epithelial cell signaling in Helicobacter pylori infection	8	67	1.17	4.25e-07	NFKB1,MAPK14,EGFR,CXCL8,CASP3,JUN,MAPK8,CCL5
hsa05202	Transcriptional misregulation in cancer	11	171	0.9	7.14e-07	NFKB1,TP53,PPARG,BAX,IGF1,CD14,CXCL8,MMP9,CDKN1A,IL6,RXRA
hsa05416	Viral myocarditis	7	55	1.19	1.72e-06	CCND1,ICAM1,CYCS,CASP3,CASP9,CASP8,HLA-B
hsa04611	Platelet activation	9	122	0.96	3.05e-06	MAPK1,MAPK14,MAPK3,PIK3CA,NOS3,F2,PIK3CG,PTGS1,AKT1
hsa04960	Aldosterone-regulated sodium reabsorption	6	37	1.3	3.07e-06	MAPK1,MAPK3,PIK3CA,IGF1,IRS1,INS
hsa04024	cAMP signaling pathway	11	208	0.81	4.33e-06	CFTR,MAPK1,NFKB1,MAPK3,PIK3CA,JUN,EDN1,MAPK8,POMC,PPARA,AKT1
hsa04550	Signaling pathways regulating pluripotency of stem cells	9	140	0.9	8.69e-06	MAPK1,MAPK14,MAPK3,PIK3CA,STAT3,IGF1,CTNNB1,NRAS,AKT1
hsa04979	Cholesterol metabolism	6	48	1.19	1.18e-05	APOB,APOA1,APOE,LPL,CD36,LDLR
hsa04662	B cell receptor signaling pathway	7	78	1.04	1.42e-05	MAPK1,NFKB1,MAPK3,PIK3CA,NRAS,JUN,AKT1
hsa04913	Ovarian steroidogenesis	6	50	1.17	1.45e-05	IGF1,PTGS2,ALOX5,CYP1A1,INS,LDLR
hsa05012	Parkinson disease	11	240	0.75	1.55e-05	TP53,BAX,CYCS,CASP3,CASP9,MAOA,MAP3K5,MT-CO1,MAOB,MAPK8,NFE2L2
hsa04934	Cushing syndrome	9	153	0.86	1.66e-05	MAPK1,CCND1,MAPK3,EGFR,CTNNB1,CRHR1,POMC,CDKN1A,LDLR
hsa00591	Linoleic acid metabolism	5	29	1.33	1.79e-05	CYP2C9,CYP3A4,CYP1A2,CYP2C19,CYP2E1
hsa04923	Regulation of lipolysis in adipocytes	6	54	1.14	2.11e-05	PIK3CA,IRS1,PTGS1,PTGS2,INS,AKT1
hsa01523	Antifolate resistance	5	31	1.3	2.36e-05	NFKB1,IL1B,MTHFR,IL6,TNF
hsa04912	GnRH signaling pathway	7	89	0.99	3.02e-05	MAPK1,MAPK14,MAPK3,EGFR,NRAS,JUN,MAPK8
hsa05410	Hypertrophic cardiomyopathy	7	89	0.99	3.02e-05	TGFB1,PRKAB1,ACE,IGF1,EDN1,IL6,TNF
hsa00140	Steroid hormone biosynthesis	6	59	1.1	3.27e-05	CYP3A4,CYP1A2,COMT,UGT1A1,CYP1A1,CYP2E1
hsa04730	Long-term depression	6	59	1.1	3.27e-05	MAPK1,MAPK3,IGF1,NRAS,CRHR1,NOS1
hsa04350	TGF-beta signaling pathway	7	91	0.98	3.36e-05	MAPK1,TGFB1,IFNG,MAPK3,CUL1,TGIF1,TNF
hsa00010	Glycolysis / Gluconeogenesis	6	65	1.06	5.34e-05	ADH1A,ADH1B,AKR1A1,ADH6,ADH7,ADH1C
hsa04714	Thermogenesis	10	229	0.73	5.69e-05	PRKAB1,MAPK14,PPARGC1A,CPT1A,PPARG,MAP3K5,MT-CO1,MTOR,NRAS,CPT2
hsa04922	Glucagon signaling pathway	7	101	0.93	6.2e-05	SIRT1,PRKAB1,PPARGC1A,CPT1A,PPARA,AKT1,ACACA
hsa00380	Tryptophan metabolism	5	41	1.18	7.56e-05	CAT,MAOA,CYP1A2,MAOB,CYP1A1
hsa04672	Intestinal immune network for IgA production	5	43	1.16	9.26e-05	TGFB1,IL2,IL4,IL6,IL10
hsa00220	Arginine biosynthesis	4	21	1.37	0.0001	NOS3,NOS2,GPT,NOS1
hsa04725	Cholinergic synapse	7	110	0.89	0.0001	MAPK1,MAPK3,PIK3CA,PIK3CG,NRAS,BCL2,AKT1
hsa00983	Drug metabolism - other enzymes	6	75	0.99	0.00011	NAT2,GSTM1,CYP3A4,UGT1A1,GSTP1,CYP2E1
hsa00330	Arginine and proline metabolism	5	48	1.11	0.00015	NOS3,NOS2,MAOA,MAOB,NOS1
hsa04114	Oocyte meiosis	7	120	0.86	0.00017	MAPK1,MAPK14,MAPK3,IGF1,CUL1,AR,INS
hsa04976	Bile secretion	6	89	0.92	0.00026	CFTR,CYP3A4,UGT1A1,RXRA,LDLR,ABCB1
hsa04640	Hematopoietic cell lineage	6	91	0.91	0.00029	IL4,IL1B,CD14,IL6,TNF,CD36
hsa04916	Melanogenesis	6	95	0.89	0.00036	MAPK1,MAPK3,CTNNB1,NRAS,EDN1,POMC
hsa04137	Mitophagy - animal	5	63	0.99	0.00047	TP53,NRAS,JUN,MAPK8,HIF1A
hsa04929	GnRH secretion	5	63	0.99	0.00047	MAPK1,MAPK3,PIK3CA,NRAS,AKT1
hsa04928	Parathyroid hormone synthesis, secretion and action	6	103	0.86	0.00053	MAPK1,MAPK3,EGFR,BCL2,CDKN1A,RXRA
hsa04810	Regulation of actin cytoskeleton	8	209	0.67	0.0008	MAPK1,MAPK3,PIK3CA,EGF,EGFR,F2,NRAS,INS
hsa04022	cGMP-PKG signaling pathway	7	162	0.73	0.00092	MAPK1,MAPK3,NOS3,IRS1,PIK3CG,INS,AKT1
hsa04141	Protein processing in endoplasmic reticulum	7	165	0.72	0.001	BAX,CUL1,HSP90AA1,MAP3K5,MAPK8,NFE2L2,BCL2
hsa04146	Peroxisome	5	79	0.89	0.0012	CAT,MLYCD,SOD1,NOS2,SOD2
hsa04728	Dopaminergic synapse	6	128	0.76	0.0016	MAPK14,MAOA,COMT,MAOB,MAPK8,AKT1
hsa04540	Gap junction	5	87	0.85	0.0018	MAPK1,MAPK3,EGF,EGFR,NRAS
hsa05030	Cocaine addiction	4	49	1	0.0018	NFKB1,MAOA,JUN,MAOB
hsa05017	Spinocerebellar ataxia	6	135	0.74	0.002	PIK3CA,CYCS,MAP3K5,MTOR,MAPK8,AKT1
hsa00480	Glutathione metabolism	4	53	0.97	0.0023	GSTM1,GSTP1,GGT1,GPX1
hsa04750	Inflammatory mediator regulation of TRP channels	5	94	0.82	0.0024	MAPK14,IL1B,PIK3CA,IGF1,MAPK8
hsa04145	Phagosome	6	142	0.72	0.0025	TLR2,CD14,TLR4,HLA-B,CD36,NOS1
hsa00232	Caffeine metabolism	2	5	1.69	0.0026	NAT2,CYP1A2
hsa04261	Adrenergic signaling in cardiomyocytes	6	147	0.7	0.0029	MAPK1,MAPK14,MAPK3,PIK3CG,BCL2,AKT1
hsa05310	Asthma	3	27	1.14	0.0034	IL4,TNF,IL10
hsa04310	Wnt signaling pathway	6	154	0.68	0.0036	CCND1,TP53,CUL1,CTNNB1,JUN,MAPK8
hsa04530	Tight junction	6	156	0.68	0.0038	CFTR,CCND1,PRKAB1,MAP3K5,JUN,MAPK8
hsa05217	Basal cell carcinoma	4	62	0.9	0.0038	TP53,BAX,CTNNB1,CDKN1A
hsa04612	Antigen processing and presentation	4	63	0.89	0.0039	IFNG,HSP90AA1,TNF,HLA-B
hsa04670	Leukocyte transendothelial migration	5	109	0.75	0.0043	MAPK14,PIK3CA,ICAM1,CTNNB1,MMP9
hsa05031	Amphetamine addiction	4	66	0.87	0.0046	SIRT1,MAOA,JUN,MAOB
hsa04520	Adherens junction	4	67	0.87	0.0048	MAPK1,MAPK3,EGFR,CTNNB1
hsa04110	Cell cycle	5	120	0.71	0.0063	TGFB1,CCND1,TP53,CUL1,CDKN1A
hsa04975	Fat digestion and absorption	3	41	0.95	0.0098	APOB,APOA1,CD36
hsa04666	Fc gamma R-mediated phagocytosis	4	90	0.74	0.0128	MAPK1,MAPK3,PIK3CA,AKT1
hsa05034	Alcoholism	5	144	0.63	0.013	MAPK1,MAPK3,MAOA,NRAS,MAOB
hsa04723	Retrograde endocannabinoid signaling	5	145	0.63	0.0133	MAPK1,MAPK14,MAPK3,PTGS2,MAPK8
hsa04340	Hedgehog signaling pathway	3	47	0.9	0.0136	CCND1,CUL1,BCL2
hsa00360	Phenylalanine metabolism	2	17	1.16	0.0179	MAOA,MAOB
hsa01212	Fatty acid metabolism	3	54	0.83	0.0193	CPT1A,CPT2,ACACA
hsa00561	Glycerolipid metabolism	3	59	0.8	0.0242	PNPLA3,LPL,AKR1A1
hsa00340	Histidine metabolism	2	21	1.07	0.0256	MAOA,MAOB
hsa04720	Long-term potentiation	3	64	0.76	0.0294	MAPK1,MAPK3,NRAS
hsa04977	Vitamin digestion and absorption	2	24	1.01	0.032	APOB,APOA1
hsa04080	Neuroactive ligand-receptor interaction	7	330	0.42	0.0339	F2,LEP,EDN1,CRHR1,GRIK1,POMC,OPRM1
hsa04020	Calcium signaling pathway	5	193	0.5	0.0382	EGF,EGFR,NOS3,NOS2,NOS1
hsa04710	Circadian rhythm	2	30	0.91	0.0466	PRKAB1,CUL1
hsa05225	Hepatocellular carcinoma	20	160	1.19	1.56e-16	MAPK1,HMOX1,TGFB1,HGF,CCND1,MAPK3,PIK3CA,TP53,EGFR,BAX,TERT,GSTM1,NQO1,CTNNB1,MTOR,NRAS,NFE2L2,GSTP1,CDKN1A,AKT1
hsa04210	Apoptosis	25	132	1.37	3.77e-24	TNFRSF1A,MAPK1,NFKB1,TNFSF10,MAPK3,PIK3CA,TP53,TNFRSF10B,AIFM1,BAX,CYCS,CASP3,CASP9,FAS,CASP8,MAP3K5,PARP1,FASLG,MCL1,NRAS,JUN,MAPK8,BCL2,TNF,AKT1
hsa04668	TNF signaling pathway	23	112	1.4	5.92e-23	TNFRSF1A,MAPK1,CCL2,NFKB1,MAPK14,MAPK3,IL1B,PIK3CA,ICAM1,CXCL10,CASP3,FAS,CASP8,MAP3K5,PTGS2,JUN,MMP9,EDN1,MAPK8,IL6,TNF,AKT1,CCL5

## Sheet: ST13
Supplementary Table 13: Molecular pathways modulated by D-Galactosamine. 72 genes modulated 185 molecular pathways. HBV associated pathways were highlighted with yellow color.
KEGG ID	Pathways description	Gene count	Background gene count	Strength	False discovery rate	Set of genes within the pathway
hsa05161	Hepatitis B	28	159	1.67	8.9e-36	MAPK1,SLC10A1,TGFB1,NFKB1,TLR2,PRKCG,PIK3CA,STAT3,CDK2,TP53,IFNAR1,BAX,MAP2K1,PRKCB,CXCL8,CYCS,CASP3,CASP8,STAT1,FASLG,MMP9,TLR4,AKT2,BCL2,IL6,TNF,PRKCA,AKT1
hsa05164	Influenza A	28	165	1.66	1.14e-35	MAPK1,CCL2,NFKB1,IFNG,PYCARD,IL1A,IL1B,PIK3CA,CDK6,IFNAR1,BAX,MAP2K1,PRKCB,CXCL8,CYCS,CASP3,NLRP3,IFNAR2,CASP8,STAT1,FASLG,TLR4,TLR7,AKT2,IL6,TNF,PRKCA,AKT1
hsa05200	Pathways in cancer	35	517	1.26	6.05e-33	MAPK1,HMOX1,TGFB1,HGF,NFKB1,IFNG,PRKCG,PIK3CA,STAT3,CDK6,CDK2,IGF1R,TP53,IFNAR1,EGFR,BAX,MAP2K1,PRKCB,CXCL8,CYCS,TERT,CASP3,NOS2,IFNAR2,CASP8,STAT1,PTGS2,FASLG,MMP9,AKT2,BCL2,IL6,PRKCA,CDKN2A,AKT1
hsa05162	Measles	24	138	1.67	1.19e-30	NFKB1,TLR2,IL1A,IL1B,PIK3CA,STAT3,CDK6,CDK2,TP53,IFNAR1,BAX,CYCS,CASP3,IFNAR2,CASP8,TLR9,STAT1,FASLG,TLR4,TLR7,AKT2,BCL2,IL6,AKT1
hsa05163	Human cytomegalovirus infection	25	218	1.49	5.4e-28	MAPK1,CCL2,NFKB1,IL1B,PRKCG,PIK3CA,STAT3,CDK6,TP53,EGFR,BAX,MAP2K1,PRKCB,CXCL8,CYCS,CASP3,CASP8,PTGS2,FASLG,AKT2,IL6,TNF,PRKCA,CDKN2A,AKT1
hsa04620	Toll-like receptor signaling pathway	20	101	1.72	2.21e-26	MAPK1,NFKB1,TLR2,IL1B,PIK3CA,CD80,IFNAR1,MAP2K1,CXCL8,CD86,IFNAR2,CASP8,TLR9,STAT1,TLR4,TLR7,AKT2,IL6,TNF,AKT1
hsa05160	Hepatitis C	22	156	1.58	2.51e-26	MAPK1,NFKB1,IFNG,PIK3CA,STAT3,CDK6,CDK2,TP53,IFNAR1,EGFR,BAX,MAP2K1,CYCS,CASP3,IFNAR2,CASP8,STAT1,FASLG,AKT2,TNF,AKT1,LDLR
hsa04933	AGE-RAGE signaling pathway in diabetic complications	19	98	1.72	5.92e-25	MAPK1,TGFB1,CCL2,NFKB1,IL1A,IL1B,PIK3CA,STAT3,BAX,PRKCB,CXCL8,CASP3,STAT1,AKT2,BCL2,IL6,TNF,PRKCA,AKT1
hsa05142	Chagas disease	19	99	1.71	6.26e-25	MAPK1,TGFB1,CCL2,NFKB1,IFNG,TLR2,IL1B,PIK3CA,CXCL8,NOS2,CASP8,TLR9,FASLG,TLR4,AKT2,IL6,TNF,IL10,AKT1
hsa05152	Tuberculosis	21	168	1.53	3.39e-24	MAPK1,TGFB1,NFKB1,IFNG,TLR2,IL1A,IL1B,BAX,CYCS,CASP3,NOS2,CASP8,TLR9,STAT1,TLR4,AKT2,BCL2,IL6,TNF,IL10,AKT1
hsa05205	Proteoglycans in cancer	21	196	1.46	6.09e-23	MAPK1,TGFB1,HGF,TLR2,PRKCG,PIK3CA,STAT3,IGF1R,TP53,EGFR,PDCD4,MAP2K1,PRKCB,CASP3,FASLG,MMP9,TLR4,AKT2,TNF,PRKCA,AKT1
hsa05145	Toxoplasmosis	18	105	1.66	6.98e-23	MAPK1,TGFB1,NFKB1,IFNG,TLR2,STAT3,CYCS,CASP3,NOS2,CASP8,STAT1,TLR4,AKT2,BCL2,TNF,IL10,AKT1,LDLR
hsa04066	HIF-1 signaling pathway	18	106	1.66	7.51e-23	MAPK1,HMOX1,NFKB1,IFNG,PRKCG,PIK3CA,STAT3,IGF1R,EGFR,MAP2K1,PRKCB,NOS2,TLR4,AKT2,BCL2,IL6,PRKCA,AKT1
hsa05167	Kaposi sarcoma-associated herpesvirus infection	20	187	1.46	7.13e-22	MAPK1,NFKB1,PIK3CA,STAT3,CDK6,TP53,IFNAR1,BAX,MAP2K1,CXCL8,CYCS,CASP3,CD86,IFNAR2,CASP8,STAT1,PTGS2,AKT2,IL6,AKT1
hsa05206	MicroRNAs in cancer	19	160	1.5	1.51e-21	SIRT1,MAPK1,HMOX1,NFKB1,PRKCG,PIK3CA,STAT3,CDK6,TP53,EGFR,PDCD4,MAP2K1,PRKCB,CASP3,PTGS2,MMP9,BCL2,PRKCA,CDKN2A
hsa05132	Salmonella infection	20	209	1.41	4.88e-21	MAPK1,NFKB1,PYCARD,TLR2,IL1B,PIK3CA,BAX,MAP2K1,CXCL8,CYCS,CASP3,NLRP3,CASP8,TLR9,TLR4,AKT2,BCL2,IL6,TNF,AKT1
hsa05223	Non-small cell lung cancer	15	68	1.77	1.53e-20	MAPK1,HGF,PRKCG,PIK3CA,STAT3,CDK6,TP53,EGFR,BAX,MAP2K1,PRKCB,AKT2,PRKCA,CDKN2A,AKT1
hsa05169	Epstein-Barr virus infection	19	193	1.42	3.36e-20	NFKB1,TLR2,PIK3CA,STAT3,CDK6,CDK2,TP53,IFNAR1,BAX,CYCS,CASP3,IFNAR2,CASP8,STAT1,AKT2,BCL2,IL6,TNF,AKT1
hsa05225	Hepatocellular carcinoma	18	160	1.48	4.48e-20	MAPK1,HMOX1,TGFB1,HGF,PRKCG,PIK3CA,CDK6,IGF1R,TP53,EGFR,BAX,MAP2K1,PRKCB,TERT,AKT2,PRKCA,CDKN2A,AKT1
hsa05146	Amoebiasis	16	100	1.63	5.03e-20	TGFB1,NFKB1,IFNG,TLR2,IL1B,PRKCG,PIK3CA,PRKCB,CXCL8,CASP3,NOS2,TLR4,IL6,TNF,PRKCA,IL10
hsa01521	EGFR tyrosine kinase inhibitor resistance	15	78	1.71	7.63e-20	MAPK1,HGF,PRKCG,PIK3CA,STAT3,IGF1R,EGFR,BAX,MAP2K1,PRKCB,AKT2,BCL2,IL6,PRKCA,AKT1
hsa05170	Human immunodeficiency virus 1 infection	19	204	1.4	7.63e-20	MAPK1,NFKB1,TLR2,PRKCG,PIK3CA,BAX,MAP2K1,PRKCB,CYCS,CASP3,CASP8,FASLG,TLR4,AKT2,CDK1,BCL2,TNF,PRKCA,AKT1
hsa04932	Non-alcoholic fatty liver disease	17	148	1.49	3.84e-19	TGFB1,NFKB1,IL1A,IL1B,PIK3CA,BAX,CXCL8,CYCS,CASP3,CYC1,SREBF1,CASP8,FASLG,AKT2,IL6,TNF,AKT1
hsa05140	Leishmaniasis	14	70	1.73	9.31e-19	MAPK1,TGFB1,NFKB1,IFNG,TLR2,IL1A,IL1B,PRKCB,NOS2,STAT1,PTGS2,TLR4,TNF,IL10
hsa05214	Glioma	14	72	1.72	1.27e-18	MAPK1,PRKCG,PIK3CA,CDK6,IGF1R,TP53,EGFR,BAX,MAP2K1,PRKCB,AKT2,PRKCA,CDKN2A,AKT1
hsa05212	Pancreatic cancer	14	73	1.71	1.45e-18	MAPK1,TGFB1,NFKB1,PIK3CA,STAT3,CDK6,TP53,EGFR,BAX,MAP2K1,STAT1,AKT2,CDKN2A,AKT1
hsa05165	Human papillomavirus infection	20	325	1.22	1.04e-17	MAPK1,NFKB1,PIK3CA,CDK6,CDK2,TP53,IFNAR1,EGFR,BAX,MAP2K1,TERT,CASP3,IFNAR2,CASP8,STAT1,PTGS2,FASLG,AKT2,TNF,AKT1
hsa04217	Necroptosis	16	149	1.46	1.23e-17	IFNG,PYCARD,IL1A,IL1B,STAT3,IFNAR1,AIFM1,BAX,NLRP3,IFNAR2,CASP8,STAT1,FASLG,TLR4,BCL2,TNF
hsa04218	Cellular senescence	16	150	1.46	1.31e-17	SIRT1,MAPK1,TGFB1,NFKB1,IL1A,PIK3CA,CDK6,CDK2,TP53,MAP2K1,CXCL8,AKT2,CDK1,IL6,CDKN2A,AKT1
hsa04010	MAPK signaling pathway	19	288	1.25	2.32e-17	MAPK1,TGFB1,HGF,NFKB1,IL1A,IL1B,PRKCG,IGF1R,TP53,EGFR,MAP2K1,PRKCB,TAOK2,CASP3,FASLG,AKT2,TNF,PRKCA,AKT1
hsa05144	Malaria	12	46	1.84	2.32e-17	TGFB1,HGF,CCL2,IFNG,TLR2,IL1B,CXCL8,TLR9,TLR4,IL6,TNF,IL10
hsa05135	Yersinia infection	15	125	1.51	3.11e-17	MAPK1,CCL2,NFKB1,PYCARD,IL1B,PIK3CA,MAP2K1,CXCL8,NLRP3,TLR4,AKT2,IL6,TNF,IL10,AKT1
hsa04151	PI3K-Akt signaling pathway	20	350	1.19	3.35e-17	MAPK1,HGF,NFKB1,TLR2,PIK3CA,CDK6,CDK2,IGF1R,TP53,IFNAR1,EGFR,MAP2K1,IFNAR2,FASLG,TLR4,AKT2,BCL2,IL6,PRKCA,AKT1
hsa04210	Apoptosis	15	132	1.48	6.2e-17	MAPK1,NFKB1,PIK3CA,TP53,AIFM1,BAX,MAP2K1,CYCS,CASP3,CASP8,FASLG,AKT2,BCL2,TNF,AKT1
hsa05133	Pertussis	13	74	1.67	6.64e-17	MAPK1,NFKB1,PYCARD,IL1A,IL1B,CXCL8,CASP3,NOS2,NLRP3,TLR4,IL6,TNF,IL10
hsa04625	C-type lectin receptor signaling pathway	14	102	1.57	7.23e-17	MAPK1,NFKB1,PYCARD,IL1B,PIK3CA,NLRP3,CASP8,STAT1,PTGS2,AKT2,IL6,TNF,IL10,AKT1
hsa04621	NOD-like receptor signaling pathway	16	174	1.39	9.19e-17	MAPK1,CCL2,NFKB1,PYCARD,IL1B,IFNAR1,CXCL8,NLRP3,IFNAR2,CASP8,STAT1,TLR4,BCL2,IL6,TNF,TXNIP
hsa05143	African trypanosomiasis	11	36	1.91	1.18e-16	IFNG,APOA1,IL1B,PRKCG,PRKCB,TLR9,FASLG,IL6,TNF,PRKCA,IL10
hsa04668	TNF signaling pathway	14	112	1.53	2.21e-16	MAPK1,CCL2,NFKB1,IL1B,PIK3CA,MAP2K1,CASP3,CASP8,PTGS2,MMP9,AKT2,IL6,TNF,AKT1
hsa05321	Inflammatory bowel disease	12	60	1.73	2.92e-16	TGFB1,NFKB1,IFNG,TLR2,IL1A,IL1B,STAT3,STAT1,TLR4,IL6,TNF,IL10
hsa05235	PD-L1 expression and PD-1 checkpoint pathway in cancer	13	88	1.6	4.34e-16	MAPK1,NFKB1,IFNG,TLR2,PIK3CA,STAT3,EGFR,MAP2K1,TLR9,STAT1,TLR4,AKT2,AKT1
hsa05168	Herpes simplex virus 1 infection	21	479	1.07	5.6e-16	CCL2,NFKB1,IFNG,TLR2,IL1B,PIK3CA,TP53,IFNAR1,BAX,CYCS,CASP3,IFNAR2,CASP8,TLR9,STAT1,FASLG,AKT2,BCL2,IL6,TNF,AKT1
hsa04380	Osteoclast differentiation	14	122	1.49	6.01e-16	MAPK1,TGFB1,NFKB1,IFNG,IL1A,IL1B,PIK3CA,IFNAR1,MAP2K1,IFNAR2,STAT1,AKT2,TNF,AKT1
hsa05222	Small cell lung cancer	13	92	1.58	6.85e-16	NFKB1,PIK3CA,CDK6,CDK2,TP53,BAX,CYCS,CASP3,NOS2,PTGS2,AKT2,BCL2,AKT1
hsa04068	FoxO signaling pathway	14	127	1.47	9.63e-16	SIRT1,MAPK1,TGFB1,PIK3CA,STAT3,CDK2,IGF1R,EGFR,MAP2K1,FASLG,AKT2,IL6,IL10,AKT1
hsa01524	Platinum drug resistance	12	70	1.66	1.33e-15	MAPK1,PIK3CA,TP53,BAX,CYCS,CASP3,CASP8,FASLG,AKT2,BCL2,CDKN2A,AKT1
hsa05218	Melanoma	12	72	1.65	1.76e-15	MAPK1,HGF,PIK3CA,CDK6,IGF1R,TP53,EGFR,BAX,MAP2K1,AKT2,CDKN2A,AKT1
hsa05131	Shigellosis	16	218	1.29	1.99e-15	MAPK1,NFKB1,PYCARD,IL1B,PIK3CA,TP53,EGFR,BAX,CXCL8,CYCS,NLRP3,TLR4,AKT2,BCL2,TNF,AKT1
hsa05134	Legionellosis	11	55	1.73	5.34e-15	NFKB1,PYCARD,TLR2,IL1B,CXCL8,CYCS,CASP3,CASP8,TLR4,IL6,TNF
hsa05210	Colorectal cancer	12	82	1.59	6.8e-15	MAPK1,TGFB1,PIK3CA,TP53,EGFR,BAX,MAP2K1,CYCS,CASP3,AKT2,BCL2,AKT1
hsa04071	Sphingolipid signaling pathway	13	116	1.48	9.3e-15	MAPK1,NFKB1,PRKCG,PIK3CA,TP53,BAX,MAP2K1,PRKCB,AKT2,BCL2,TNF,PRKCA,AKT1
hsa05323	Rheumatoid arthritis	12	85	1.58	9.68e-15	TGFB1,CCL2,IFNG,TLR2,IL1A,IL1B,CD80,CXCL8,CD86,TLR4,IL6,TNF
hsa04657	IL-17 signaling pathway	12	92	1.54	2.26e-14	MAPK1,CCL2,NFKB1,IFNG,IL1B,CXCL8,CASP3,CASP8,PTGS2,MMP9,IL6,TNF
hsa01522	Endocrine resistance	12	95	1.53	3.15e-14	MAPK1,PIK3CA,IGF1R,TP53,EGFR,BAX,MAP2K1,MMP9,AKT2,BCL2,CDKN2A,AKT1
hsa05418	Fluid shear stress and atherosclerosis	13	130	1.43	3.37e-14	HMOX1,CCL2,NFKB1,IFNG,IL1A,IL1B,PIK3CA,TP53,MMP9,AKT2,BCL2,TNF,AKT1
hsa05215	Prostate cancer	12	96	1.53	3.41e-14	MAPK1,NFKB1,PIK3CA,CDK2,IGF1R,TP53,EGFR,MAP2K1,MMP9,AKT2,BCL2,AKT1
hsa05220	Chronic myeloid leukemia	11	75	1.59	9.86e-14	MAPK1,TGFB1,NFKB1,PIK3CA,CDK6,TP53,BAX,MAP2K1,AKT2,CDKN2A,AKT1
hsa05130	Pathogenic Escherichia coli infection	14	187	1.3	1.09e-13	MAPK1,NFKB1,PYCARD,IL1B,BAX,CXCL8,CYCS,CASP3,NLRP3,CASP8,FASLG,TLR4,IL6,TNF
hsa05226	Gastric cancer	13	144	1.38	1.09e-13	MAPK1,TGFB1,HGF,PIK3CA,CDK2,TP53,EGFR,BAX,MAP2K1,TERT,AKT2,BCL2,AKT1
hsa04650	Natural killer cell mediated cytotoxicity	12	121	1.42	4.07e-13	MAPK1,IFNG,PRKCG,PIK3CA,IFNAR1,MAP2K1,PRKCB,CASP3,IFNAR2,FASLG,TNF,PRKCA
hsa05166	Human T-cell leukemia virus 1 infection	14	211	1.25	5.01e-13	MAPK1,TGFB1,NFKB1,PIK3CA,CDK2,TP53,BAX,MAP2K1,TERT,AKT2,IL6,TNF,CDKN2A,AKT1
hsa05010	Alzheimer disease	16	355	1.08	2.05e-12	MAPK1,NFKB1,IL1A,IL1B,PIK3CA,MAP2K1,CYCS,CASP3,CYC1,NOS2,CASP8,PTGS2,AKT2,IL6,TNF,AKT1
hsa04115	p53 signaling pathway	10	72	1.57	2.45e-12	CDK6,CDK2,TP53,BAX,CYCS,CASP3,CASP8,CDK1,BCL2,CDKN2A
hsa04630	JAK-STAT signaling pathway	12	160	1.3	8.4e-12	IFNG,PIK3CA,STAT3,IFNAR1,EGFR,IFNAR2,STAT1,AKT2,BCL2,IL6,IL10,AKT1
hsa04370	VEGF signaling pathway	9	57	1.63	1.31e-11	MAPK1,PRKCG,PIK3CA,MAP2K1,PRKCB,PTGS2,AKT2,PRKCA,AKT1
hsa04926	Relaxin signaling pathway	11	128	1.36	1.86e-11	MAPK1,TGFB1,NFKB1,PIK3CA,EGFR,MAP2K1,NOS2,MMP9,AKT2,PRKCA,AKT1
hsa05332	Graft-versus-host disease	8	36	1.77	1.96e-11	IFNG,IL1A,IL1B,CD80,CD86,FASLG,IL6,TNF
hsa04014	Ras signaling pathway	13	226	1.19	2.07e-11	MAPK1,HGF,NFKB1,PRKCG,PIK3CA,IGF1R,EGFR,MAP2K1,PRKCB,FASLG,AKT2,PRKCA,AKT1
hsa05203	Viral carcinogenesis	12	182	1.25	3.24e-11	MAPK1,NFKB1,PIK3CA,STAT3,CDK6,CDK2,TP53,BAX,CASP3,CASP8,CDK1,CDKN2A
hsa04510	Focal adhesion	12	198	1.21	8.12e-11	MAPK1,HGF,PRKCG,PIK3CA,IGF1R,EGFR,MAP2K1,PRKCB,AKT2,BCL2,PRKCA,AKT1
hsa04722	Neurotrophin signaling pathway	10	114	1.37	1.46e-10	MAPK1,NFKB1,PIK3CA,TP53,BAX,MAP2K1,FASLG,AKT2,BCL2,AKT1
hsa04935	Growth hormone synthesis, secretion and action	10	118	1.36	1.98e-10	MAPK1,PRKCG,PIK3CA,STAT3,MAP2K1,PRKCB,STAT1,AKT2,PRKCA,AKT1
hsa04919	Thyroid hormone signaling pathway	10	119	1.35	2.12e-10	MAPK1,PRKCG,PIK3CA,TP53,MAP2K1,PRKCB,STAT1,AKT2,PRKCA,AKT1
hsa04012	ErbB signaling pathway	9	83	1.46	2.51e-10	MAPK1,PRKCG,PIK3CA,EGFR,MAP2K1,PRKCB,AKT2,PRKCA,AKT1
hsa04211	Longevity regulating pathway	9	87	1.44	3.65e-10	SIRT1,NFKB1,PIK3CA,IGF1R,TP53,BAX,EHMT2,AKT2,AKT1
hsa05213	Endometrial cancer	8	57	1.58	4.63e-10	MAPK1,PIK3CA,TP53,EGFR,BAX,MAP2K1,AKT2,AKT1
hsa04062	Chemokine signaling pathway	11	186	1.2	7.06e-10	MAPK1,CCL2,NFKB1,PIK3CA,STAT3,MAP2K1,PRKCB,CXCL8,STAT1,AKT2,AKT1
hsa05231	Choline metabolism in cancer	9	96	1.4	7.93e-10	MAPK1,PRKCG,PIK3CA,EGFR,MAP2K1,PRKCB,AKT2,PRKCA,AKT1
hsa04929	GnRH secretion	8	63	1.53	9.22e-10	MAPK1,PRKCG,PIK3CA,MAP2K1,PRKCB,AKT2,PRKCA,AKT1
hsa04660	T cell receptor signaling pathway	9	101	1.38	1.18e-09	MAPK1,NFKB1,IFNG,PIK3CA,MAP2K1,AKT2,TNF,IL10,AKT1
hsa05224	Breast cancer	10	145	1.27	1.18e-09	MAPK1,PIK3CA,CDK6,IGF1R,TP53,EGFR,BAX,MAP2K1,AKT2,AKT1
hsa04940	Type I diabetes mellitus	7	39	1.68	1.43e-09	IFNG,IL1A,IL1B,CD80,CD86,FASLG,TNF
hsa04015	Rap1 signaling pathway	11	202	1.16	1.51e-09	MAPK1,HGF,PRKCG,PIK3CA,IGF1R,EGFR,MAP2K1,PRKCB,AKT2,PRKCA,AKT1
hsa04150	mTOR signaling pathway	10	151	1.25	1.65e-09	MAPK1,PRKCG,PIK3CA,IGF1R,MAP2K1,PRKCB,AKT2,TNF,PRKCA,AKT1
hsa04917	Prolactin signaling pathway	8	69	1.49	1.66e-09	MAPK1,NFKB1,PIK3CA,STAT3,MAP2K1,STAT1,AKT2,AKT1
hsa04931	Insulin resistance	9	107	1.35	1.77e-09	NFKB1,PIK3CA,STAT3,PRKCB,SREBF1,AKT2,IL6,TNF,AKT1
hsa05219	Bladder cancer	7	41	1.66	1.84e-09	MAPK1,TP53,EGFR,MAP2K1,CXCL8,MMP9,CDKN2A
hsa04725	Cholinergic synapse	9	110	1.34	2.17e-09	MAPK1,PRKCG,PIK3CA,MAP2K1,PRKCB,AKT2,BCL2,PRKCA,AKT1
hsa04060	Cytokine-cytokine receptor interaction	12	282	1.06	3.12e-09	TGFB1,CCL2,IFNG,IL1A,IL1B,IFNAR1,CXCL8,IFNAR2,FASLG,IL6,TNF,IL10
hsa04666	Fc gamma R-mediated phagocytosis	8	90	1.38	1.11e-08	MAPK1,PRKCG,PIK3CA,MAP2K1,PRKCB,AKT2,PRKCA,AKT1
hsa04914	Progesterone-mediated oocyte maturation	8	94	1.36	1.51e-08	MAPK1,PIK3CA,CDK2,IGF1R,MAP2K1,AKT2,CDK1,AKT1
hsa05020	Prion disease	11	265	1.05	2.08e-08	MAPK1,IL1A,IL1B,PIK3CA,SOD1,BAX,CYCS,CASP3,CYC1,IL6,TNF
hsa04064	NF-kappa B signaling pathway	8	101	1.33	2.5e-08	NFKB1,IL1B,PRKCB,CXCL8,PTGS2,TLR4,BCL2,TNF
hsa04659	Th17 cell differentiation	8	101	1.33	2.5e-08	MAPK1,TGFB1,NFKB1,IFNG,IL1B,STAT3,STAT1,IL6
hsa05330	Allograft rejection	6	34	1.67	2.63e-08	IFNG,CD80,CD86,FASLG,TNF,IL10
hsa04664	Fc epsilon RI signaling pathway	7	66	1.45	3.43e-08	MAPK1,PIK3CA,MAP2K1,AKT2,TNF,PRKCA,AKT1
hsa05211	Renal cell carcinoma	7	66	1.45	3.43e-08	MAPK1,TGFB1,HGF,PIK3CA,MAP2K1,AKT2,AKT1
hsa05221	Acute myeloid leukemia	7	66	1.45	3.43e-08	MAPK1,NFKB1,PIK3CA,STAT3,MAP2K1,AKT2,AKT1
hsa05230	Central carbon metabolism in cancer	7	69	1.43	4.42e-08	MAPK1,PIK3CA,TP53,EGFR,MAP2K1,AKT2,AKT1
hsa04152	AMPK signaling pathway	8	120	1.25	8.27e-08	SIRT1,PIK3CA,IGF1R,HMGCR,HNF4A,SREBF1,AKT2,AKT1
hsa04662	B cell receptor signaling pathway	7	78	1.38	9.52e-08	MAPK1,NFKB1,PIK3CA,MAP2K1,PRKCB,AKT2,AKT1
hsa04915	Estrogen signaling pathway	8	133	1.21	1.73e-07	MAPK1,PIK3CA,EGFR,MAP2K1,MMP9,AKT2,BCL2,AKT1
hsa04540	Gap junction	7	87	1.33	1.89e-07	MAPK1,PRKCG,EGFR,MAP2K1,PRKCB,CDK1,PRKCA
hsa04072	Phospholipase D signaling pathway	8	147	1.16	3.53e-07	MAPK1,PIK3CA,EGFR,MAP2K1,CXCL8,AKT2,PRKCA,AKT1
hsa04730	Long-term depression	6	59	1.44	4.75e-07	MAPK1,PRKCG,IGF1R,MAP2K1,PRKCB,PRKCA
hsa04928	Parathyroid hormone synthesis, secretion and action	7	103	1.26	5.43e-07	MAPK1,PRKCG,EGFR,MAP2K1,PRKCB,BCL2,PRKCA
hsa04213	Longevity regulating pathway - multiple species	6	61	1.42	5.6e-07	SIRT1,PIK3CA,IGF1R,SOD1,AKT2,AKT1
hsa04215	Apoptosis - multiple species	5	30	1.65	5.72e-07	BAX,CYCS,CASP3,CASP8,BCL2
hsa04726	Serotonergic synapse	7	108	1.24	7.17e-07	MAPK1,PRKCG,MAP2K1,PRKCB,CASP3,PTGS2,PRKCA
hsa05202	Transcriptional misregulation in cancer	8	171	1.1	1.01e-06	NFKB1,IGF1R,TP53,BAX,CXCL8,CD86,MMP9,IL6
hsa04960	Aldosterone-regulated sodium reabsorption	5	37	1.56	1.43e-06	MAPK1,PRKCG,PIK3CA,PRKCB,PRKCA
hsa04140	Autophagy - animal	7	130	1.16	2.3e-06	MAPK1,PIK3CA,IGF1R,MAP2K1,AKT2,BCL2,AKT1
hsa04672	Intestinal immune network for IgA production	5	43	1.49	2.78e-06	TGFB1,CD80,CD86,IL6,IL10
hsa05017	Spinocerebellar ataxia	7	135	1.14	2.87e-06	PRKCG,PIK3CA,PRKCB,CYCS,AKT2,PRKCA,AKT1
hsa04550	Signaling pathways regulating pluripotency of stem cells	7	140	1.13	3.59e-06	MAPK1,PIK3CA,STAT3,IGF1R,MAP2K1,AKT2,AKT1
hsa04921	Oxytocin signaling pathway	7	149	1.1	5.3e-06	MAPK1,PRKCG,EGFR,MAP2K1,PRKCB,PTGS2,PRKCA
hsa04750	Inflammatory mediator regulation of TRP channels	6	94	1.23	5.56e-06	IL1B,PRKCG,PIK3CA,PRKCB,P2RY2,PRKCA
hsa04934	Cushing syndrome	7	153	1.09	6.17e-06	MAPK1,CDK6,CDK2,EGFR,MAP2K1,CDKN2A,LDLR
hsa05416	Viral myocarditis	5	55	1.39	8.12e-06	CD80,CYCS,CASP3,CD86,CASP8
hsa04720	Long-term potentiation	5	64	1.32	1.61e-05	MAPK1,PRKCG,MAP2K1,PRKCB,PRKCA
hsa04110	Cell cycle	6	120	1.13	2.06e-05	TGFB1,CDK6,CDK2,TP53,CDK1,CDKN2A
hsa05014	Amyotrophic lateral sclerosis	9	352	0.84	2.06e-05	TP53,SOD1,BAX,CYCS,CASP3,CYC1,NOS2,BCL2,TNF
hsa04920	Adipocytokine signaling pathway	5	69	1.29	2.23e-05	NFKB1,STAT3,AKT2,TNF,AKT1
hsa01523	Antifolate resistance	4	31	1.54	2.28e-05	NFKB1,IL1B,IL6,TNF
hsa04910	Insulin signaling pathway	6	133	1.08	3.5e-05	MAPK1,PIK3CA,MAP2K1,SREBF1,AKT2,AKT1
hsa05216	Thyroid cancer	4	36	1.47	3.87e-05	MAPK1,TP53,BAX,MAP2K1
hsa04912	GnRH signaling pathway	5	89	1.18	6.93e-05	MAPK1,EGFR,MAP2K1,PRKCB,PRKCA
hsa04973	Carbohydrate digestion and absorption	4	44	1.39	7.93e-05	PIK3CA,PRKCB,AKT2,AKT1
hsa05322	Systemic lupus erythematosus	5	93	1.16	8.35e-05	IFNG,CD80,CD86,TNF,IL10
hsa04916	Melanogenesis	5	95	1.15	9.13e-05	MAPK1,PRKCG,MAP2K1,PRKCB,PRKCA
hsa04061	Viral protein interaction with cytokine and cytokine receptor	5	96	1.14	9.51e-05	CCL2,CXCL8,IL6,TNF,IL10
hsa05320	Autoimmune thyroid disease	4	48	1.35	0.00011	CD80,CD86,FASLG,IL10
hsa04923	Regulation of lipolysis in adipocytes	4	54	1.3	0.00016	PIK3CA,PTGS2,AKT2,AKT1
hsa04670	Leukocyte transendothelial migration	5	109	1.09	0.00017	PRKCG,PIK3CA,PRKCB,MMP9,PRKCA
hsa04114	Oocyte meiosis	5	120	1.05	0.00025	MAPK1,CDK2,IGF1R,MAP2K1,CDK1
hsa04623	Cytosolic DNA-sensing pathway	4	62	1.24	0.00026	NFKB1,PYCARD,IL1B,IL6
hsa04728	Dopaminergic synapse	5	128	1.02	0.00033	PRKCG,PRKCB,AKT2,PRKCA,AKT1
hsa05016	Huntington disease	7	298	0.8	0.00033	TP53,SOD1,BAX,CYCS,CASP3,CYC1,CASP8
hsa05031	Amphetamine addiction	4	66	1.21	0.00033	SIRT1,PRKCG,PRKCB,PRKCA
hsa04024	cAMP signaling pathway	6	208	0.89	0.00034	MAPK1,NFKB1,PIK3CA,MAP2K1,AKT2,AKT1
hsa05120	Epithelial cell signaling in Helicobacter pylori infection	4	67	1.2	0.00034	NFKB1,EGFR,CXCL8,CASP3
hsa04371	Apelin signaling pathway	5	131	1.01	0.00036	MAPK1,MAP2K1,NOS2,AKT2,AKT1
hsa04270	Vascular smooth muscle contraction	5	133	1	0.00038	MAPK1,PRKCG,MAP2K1,PRKCB,PRKCA
hsa04622	RIG-I-like receptor signaling pathway	4	70	1.19	0.00039	NFKB1,CXCL8,CASP8,TNF
hsa04723	Retrograde endocannabinoid signaling	5	145	0.97	0.00056	MAPK1,PRKCG,PRKCB,PTGS2,PRKCA
hsa04261	Adrenergic signaling in cardiomyocytes	5	147	0.96	0.00059	MAPK1,AKT2,BCL2,PRKCA,AKT1
hsa04658	Th1 and Th2 cell differentiation	4	87	1.09	0.00084	MAPK1,NFKB1,IFNG,STAT1
hsa04350	TGF-beta signaling pathway	4	91	1.07	0.00098	MAPK1,TGFB1,IFNG,TNF
hsa04640	Hematopoietic cell lineage	4	91	1.07	0.00098	IL1A,IL1B,IL6,TNF
hsa04713	Circadian entrainment	4	92	1.07	0.001	MAPK1,PRKCG,PRKCB,PRKCA
hsa04070	Phosphatidylinositol signaling system	4	95	1.05	0.0011	PRKCG,PIK3CA,PRKCB,PRKCA
hsa04925	Aldosterone synthesis and secretion	4	95	1.05	0.0011	PRKCG,PRKCB,PRKCA,LDLR
hsa04930	Type II diabetes mellitus	3	46	1.24	0.0018	MAPK1,PIK3CA,TNF
hsa04020	Calcium signaling pathway	5	193	0.84	0.0019	PRKCG,EGFR,PRKCB,NOS2,PRKCA
hsa04724	Glutamatergic synapse	4	111	0.98	0.0019	MAPK1,PRKCG,PRKCB,PRKCA
hsa04913	Ovarian steroidogenesis	3	50	1.21	0.0022	IGF1R,PTGS2,LDLR
hsa04961	Endocrine and other factor-regulated calcium reabsorption	3	53	1.18	0.0025	PRKCG,PRKCB,PRKCA
hsa04611	Platelet activation	4	122	0.94	0.0027	MAPK1,PIK3CA,AKT2,AKT1
hsa05012	Parkinson disease	5	240	0.75	0.0046	TP53,BAX,CYCS,CASP3,CYC1
hsa04520	Adherens junction	3	67	1.08	0.0047	MAPK1,IGF1R,EGFR
hsa01100	Metabolic pathways	13	1447	0.38	0.0054	SIRT1,HMOX1,PIK3CA,HMGCR,ALPPL2,ALDH1A1,CYC1,NOS2,PTGS2,EHMT2,XDH,GPT,GGT1
hsa04310	Wnt signaling pathway	4	154	0.84	0.0059	PRKCG,TP53,PRKCB,PRKCA
hsa04971	Gastric acid secretion	3	73	1.04	0.0059	PRKCG,PRKCB,PRKCA
hsa04918	Thyroid hormone synthesis	3	74	1.04	0.0061	PRKCG,PRKCB,PRKCA
hsa00220	Arginine biosynthesis	2	21	1.41	0.0067	NOS2,GPT
hsa04022	cGMP-PKG signaling pathway	4	162	0.82	0.0069	MAPK1,MAP2K1,AKT2,AKT1
hsa04146	Peroxisome	3	79	1.01	0.0071	SOD1,NOS2,XDH
hsa04911	Insulin secretion	3	82	0.99	0.0078	PRKCG,PRKCB,PRKCA
hsa04727	GABAergic synapse	3	86	0.97	0.0088	PRKCG,PRKCB,PRKCA
hsa04970	Salivary secretion	3	89	0.96	0.0097	PRKCG,PRKCB,PRKCA
hsa04976	Bile secretion	3	89	0.96	0.0097	SLC10A1,HMGCR,LDLR
hsa05032	Morphine addiction	3	89	0.96	0.0097	PRKCG,PRKCB,PRKCA
hsa05410	Hypertrophic cardiomyopathy	3	89	0.96	0.0097	TGFB1,IL6,TNF
hsa05310	Asthma	2	27	1.3	0.01	TNF,IL10
hsa04972	Pancreatic secretion	3	98	0.91	0.0121	PRKCG,PRKCB,PRKCA
hsa04922	Glucagon signaling pathway	3	101	0.9	0.0131	SIRT1,AKT2,AKT1
hsa04810	Regulation of actin cytoskeleton	4	209	0.71	0.0155	MAPK1,PIK3CA,EGFR,MAP2K1
hsa04216	Ferroptosis	2	41	1.12	0.0211	HMOX1,TP53
hsa04979	Cholesterol metabolism	2	48	1.05	0.0279	APOA1,LDLR
hsa00590	Arachidonic acid metabolism	2	61	0.94	0.0429	PTGS2,GGT1
hsa05217	Basal cell carcinoma	2	62	0.94	0.044	TP53,BAX
hsa04612	Antigen processing and presentation	2	63	0.93	0.045	IFNG,TNF
hsa04668	TNF signaling pathway	14	112	1.53	2.21e-16	MAPK1,CCL2,NFKB1,IL1B,PIK3CA,MAP2K1,CASP3,CASP8,PTGS2,MMP9,AKT2,IL6,TNF,AKT1
hsa04010	MAPK signaling pathway	19	288	1.25	2.32e-17	MAPK1,TGFB1,HGF,NFKB1,IL1A,IL1B,PRKCG,IGF1R,TP53,EGFR,MAP2K1,PRKCB,TAOK2,CASP3,FASLG,AKT2,TNF,PRKCA,AKT1
hsa05225	Hepatocellular carcinoma	18	160	1.48	4.48e-20	MAPK1,HMOX1,TGFB1,HGF,PRKCG,PIK3CA,CDK6,IGF1R,TP53,EGFR,BAX,MAP2K1,PRKCB,TERT,AKT2,PRKCA,CDKN2A,AKT1

## Sheet: ST14
Supplementary Table 14: Molecular pathways modulated by Lipopolysaccharide 278 genes modulated 202 molecular pathways. HBV associated pathways were highlighted with yellow color.
KEGG ID	Pathways description	Gene count	Background gene count	Strength	False discovery rate	Set of genes within the pathway
hsa05200	Pathways in cancer	95	517	1.13	6.49e-73	KEAP1,MAPK1,HMOX1,NFKBIA,MMP2,TGFB1,HGF,NFKB1,IL2,CCND1,IFNG,IL4,IL5,RAF1,EPO,MAPK3,EP300,EPAS1,PIK3CA,FGF2,STAT3,EGF,CDK6,CDK2,RB1,IGF1R,TP53,IFNAR1,EGFR,IFNA1,NOTCH1,PPARG,BAX,IL15,FADD,BCL2L1,IGF1,IL13,PRKCB,FOS,CXCL8,CYCS,F2,TERT,CASP3,MET,MMP1,NOS2,SP1,CASP9,SMAD3,HSP90AA1,JAK1,IFNAR2,CTNNB1,FAS,CASP8,MAPK10,STAT1,MTOR,PTGS2,FASLG,CHUK,XIAP,JUN,PTEN,MMP9,AR,EDN1,IL2RA,BRCA2,IFNA2,JAK2,AKT2,M…
hsa05161	Hepatitis B	66	159	1.48	1.14e-68	MAPK1,SLC10A1,NFKBIA,TGFB1,NFKB1,MAPK14,TICAM1,RAF1,TLR2,MAPK3,EP300,IFIH1,PIK3CA,STAT3,CDK2,RB1,TP53,IFNAR1,IFNA1,BAX,TLR3,FADD,PRKCB,FOS,CXCL8,CYCS,CASP3,TBK1,CASP9,SMAD3,JAK1,FAS,CASP8,MAPK10,STAT1,FASLG,IRAK1,CHUK,JUN,MMP9,SRC,TLR4,DDX58,IFNA2,IFNB1,JAK2,AKT2,MAPK8,IRF7,BCL2,DDX3X,RELA,CDKN1A,IL6,CREB1,TNF,MYD88,PRKCA,IKBKB,TYK2,TRAF6,AKT1,TRAF3,IRF3,MYC,IKBKG
hsa05164	Influenza A	64	165	1.46	4.24e-65	TNFRSF1A,MAPK1,NFKBIA,TNFRSF10A,CCL2,NFKB1,IFNG,EIF2AK2,TNFSF10,TICAM1,RAF1,MAPK3,EP300,IL1A,IL1B,IFIH1,PIK3CA,ICAM1,CDK6,IFNAR1,IFNA1,IL18,BAX,TLR3,FADD,PRKCB,CXCL10,CXCL8,CYCS,CASP3,TBK1,CASP9,SOCS3,NLRP3,HLA-DQA1,TRADD,JAK1,IFNAR2,FAS,CASP8,STAT1,FASLG,CHUK,TLR4,DDX58,IFNA2,IFNB1,JAK2,AKT2,IRF7,MX1,RELA,IL6,TNF,MYD88,PRKCA,IKBKB,TYK2,CASP1,AKT1,TRAF3,IRF3,CCL5,IKBKG
hsa05167	Kaposi sarcoma-associated herpesvirus infection	66	187	1.41	4.24e-65	TNFRSF1A,MAPK1,NFKBIA,NFKB1,CCND1,MAPK14,EIF2AK2,TICAM1,RAF1,MAPK3,EP300,PIK3CA,FGF2,STAT3,ICAM1,CDK6,RB1,TP53,IFNAR1,IFNA1,CCR5,BAX,TLR3,CSF2,FADD,FOS,CXCL8,CYCS,CASP3,TBK1,CASP9,TRADD,JAK1,IFNAR2,CTNNB1,FAS,CASP8,PIK3CG,MAPK10,STAT1,MTOR,PTGS2,CHUK,JUN,SRC,IFNA2,IFNB1,JAK2,AKT2,MAPK8,HLA-A,IRF7,RELA,CDKN1A,IL6,CREB1,HLA-B,IKBKB,TYK2,HIF1A,AKT1,TRAF3,IRF3,VEGFA,MYC,IKBKG
hsa05160	Hepatitis C	62	156	1.47	1.07e-63	TNFRSF1A,MAPK1,NFKBIA,NFKB1,CCND1,IFNG,EIF2AK2,TICAM1,RAF1,RIPK1,SCARB1,MAPK3,CD81,PIK3CA,STAT3,EGF,CDK6,CDK2,RB1,TP53,IFNAR1,EGFR,IFNA1,BAX,TLR3,FADD,CXCL10,CYCS,CASP3,CFLAR,TBK1,CASP9,SOCS3,TRADD,JAK1,IFNAR2,CTNNB1,FAS,CASP8,STAT1,FASLG,CHUK,IFIT1,DDX58,IFNA2,IFNB1,AKT2,IRF7,MX1,RELA,CDKN1A,PPARA,TNF,IKBKB,TYK2,TRAF6,AKT1,LDLR,TRAF3,IRF3,MYC,IKBKG
hsa05162	Measles	57	138	1.48	3.77e-59	NFKBIA,NFKB1,IL2,CCND1,EIF2AK2,TLR2,IL1A,IL1B,IFIH1,PIK3CA,STAT3,CDK6,CDK2,TP53,IFNAR1,IFNA1,BAX,FADD,BCL2L1,FOS,CYCS,CASP3,TBK1,CASP9,TRADD,JAK1,IFNAR2,FAS,CASP8,MAPK10,TLR9,STAT1,FASLG,IRAK1,CHUK,JUN,TLR4,DDX58,IL2RA,IFNA2,IFNB1,AKT2,MAPK8,IRF7,BCL2,MX1,RELA,IL6,MYD88,IKBKB,TYK2,TRAF6,AKT1,TRAF3,IRF3,TNFAIP3,IKBKG
hsa05163	Human cytomegalovirus infection	63	218	1.33	1.04e-57	TNFRSF1A,MAPK1,NFKBIA,CCL2,NFKB1,CCND1,MAPK14,RAF1,RIPK1,MAPK3,IL1B,PIK3CA,STAT3,CDK6,RB1,TP53,EGFR,IFNA1,CCR5,BAX,FADD,PRKCB,CXCL8,CYCS,CASP3,CALR,SP1,TBK1,CASP9,TRADD,JAK1,CTNNB1,FAS,CASP8,MTOR,PTGS2,FASLG,CHUK,SRC,IFNA2,IFNB1,AKT2,CXCL12,HLA-A,RELA,CDKN1A,IL6,CXCR4,CREB1,TNF,HLA-B,PRKCA,CDKN2A,IKBKB,AKT1,ITGB3,IRF3,CCL5,CCL3,VEGFA,MYC,CCL4,IKBKG
hsa05169	Epstein-Barr virus infection	59	193	1.35	4.18e-55	NFKBIA,NFKB1,CCND1,MAPK14,EIF2AK2,RIPK1,TLR2,PIK3CA,STAT3,ICAM1,CDK6,CDK2,RB1,TP53,IFNAR1,IFNA1,BAX,FADD,CXCL10,CYCS,CASP3,CALR,TBK1,CASP9,HLA-DQA1,TRADD,JAK1,IFNAR2,FAS,CASP8,MAPK10,STAT1,IRAK1,CHUK,JUN,CD40,DDX58,IFNA2,IFNB1,AKT2,MAPK8,HLA-A,IRF7,BCL2,RELA,CDKN1A,IL6,TNF,HLA-B,MYD88,IKBKB,TYK2,TRAF6,AKT1,TRAF3,IRF3,MYC,TNFAIP3,IKBKG
hsa04620	Toll-like receptor signaling pathway	50	101	1.56	6.96e-55	MAPK1,NFKBIA,LBP,NFKB1,MAPK14,TICAM1,RIPK1,TLR2,MAPK3,IL1B,PIK3CA,IFNAR1,IFNA1,LY96,TLR3,FADD,CD14,CXCL10,FOS,CXCL8,TBK1,IFNAR2,CASP8,MAPK10,TLR9,STAT1,IRAK1,CHUK,JUN,CD40,TLR4,IFNA2,IFNB1,AKT2,SPP1,MAPK8,IRF7,RELA,IL6,TNF,MYD88,IKBKB,TRAF6,AKT1,TRAF3,IRF3,CCL5,CCL3,CCL4,IKBKG
hsa05145	Toxoplasmosis	45	105	1.5	5.18e-47	TNFRSF1A,MAPK1,NFKBIA,TGFB1,NFKB1,IFNG,MAPK14,TLR2,MAPK3,STAT3,LY96,CCR5,BCL2L1,CYCS,CASP3,NOS2,SOCS1,CASP9,HLA-DQA1,JAK1,CASP8,PIK3CG,MAPK10,STAT1,IRAK1,CHUK,CD40LG,XIAP,CD40,TLR4,ALOX5,JAK2,AKT2,MAPK8,BCL2,RELA,TNF,MYD88,IL10,IKBKB,TYK2,TRAF6,AKT1,LDLR,IKBKG
hsa05142	Chagas disease	44	99	1.51	1.57e-46	TNFRSF1A,MAPK1,NFKBIA,TGFB1,SERPINE1,CCL2,NFKB1,IL2,IFNG,MAPK14,TICAM1,TLR2,MAPK3,IL1B,PIK3CA,FADD,FOS,CXCL8,CFLAR,CALR,NOS2,FAS,CASP8,MAPK10,TLR9,FASLG,IRAK1,CHUK,JUN,TLR4,IFNB1,AKT2,MAPK8,RELA,IL6,TNF,MYD88,IL10,IKBKB,TRAF6,AKT1,CCL5,CCL3,IKBKG
hsa04668	TNF signaling pathway	45	112	1.47	4.49e-46	TNFRSF1A,MAPK1,NFKBIA,CCL2,NFKB1,MAPK14,IRF1,RIPK1,MAPK3,IL1B,PIK3CA,ICAM1,VCAM1,IL15,CSF2,FADD,CEBPB,CXCL10,FOS,CASP3,CFLAR,SOCS3,SELE,TRADD,FAS,CASP8,MAPK10,PTGS2,CHUK,JUN,MMP9,EDN1,IFNB1,AKT2,MAPK8,RELA,IL6,CREB1,TNF,IKBKB,AKT1,TRAF3,CCL5,TNFAIP3,IKBKG
hsa05170	Human immunodeficiency virus 1 infection	52	204	1.27	5.09e-45	CD4,TNFRSF1A,MAPK1,NFKBIA,NFKB1,MAPK14,RAF1,RIPK1,TLR2,MAPK3,PIK3CA,IFNA1,ATM,CCR5,BAX,FADD,BCL2L1,PRKCB,FOS,CYCS,CASP3,CALR,TBK1,CASP9,TRADD,FAS,CASP8,MAPK10,MTOR,FASLG,IRAK1,CHUK,JUN,TLR4,IFNA2,IFNB1,AKT2,CDK1,MAPK8,HLA-A,BCL2,RELA,CXCR4,TNF,HLA-B,MYD88,PRKCA,IKBKB,TRAF6,AKT1,IRF3,IKBKG
hsa05165	Human papillomavirus infection	58	325	1.12	7.85e-43	TNFRSF1A,MAPK1,NFKB1,CCND1,EIF2AK2,IRF1,TICAM1,RAF1,MAPK3,EP300,PIK3CA,EGF,CDK6,CDK2,RB1,TP53,IFNAR1,EGFR,IFNA1,NOTCH1,ATM,BAX,TLR3,FADD,TERT,CASP3,TBK1,TRADD,JAK1,IFNAR2,CTNNB1,FAS,CASP8,STAT1,MTOR,PTGS2,FASLG,CHUK,PTEN,IFNA2,IFNB1,AKT2,SPP1,HLA-A,MX1,RELA,CDKN1A,CREB1,TNF,HLA-B,IKBKB,TYK2,AKT1,ITGB3,TRAF3,IRF3,VEGFA,IKBKG
hsa05152	Tuberculosis	47	168	1.31	3.49e-42	TNFRSF1A,MAPK1,LBP,TGFB1,NFKB1,IFNG,MAPK14,RAF1,TLR2,MAPK3,EP300,IL1A,IL1B,IFNA1,IL18,BAX,FADD,CD14,CEBPB,CYCS,CASP3,NOS2,CASP9,HLA-DQA1,TRADD,JAK1,CASP8,MAPK10,TLR9,STAT1,IRAK1,SRC,TLR4,IFNA2,IFNB1,JAK2,AKT2,MAPK8,BCL2,RELA,IL6,CREB1,TNF,MYD88,IL10,TRAF6,AKT1
hsa04657	IL-17 signaling pathway	40	92	1.5	4.92e-42	MAPK1,NFKBIA,CSF3,CCL2,NFKB1,IFNG,MAPK14,IL4,IL5,MAPK3,IL1B,CSF2,FADD,CCL11,IL13,CEBPB,CXCL10,FOS,CXCL8,CASP3,MMP1,TBK1,HSP90AA1,TRADD,IL17A,CASP8,MAPK10,PTGS2,CHUK,JUN,MMP9,MAPK8,RELA,IL6,TNF,IKBKB,TRAF6,TRAF3,TNFAIP3,IKBKG
hsa04621	NOD-like receptor signaling pathway	47	174	1.3	1.23e-41	MAPK1,NFKBIA,CCL2,NFKB1,MAPK14,TICAM1,RIPK1,MAPK3,IL1B,IFNAR1,IFNA1,IL18,FADD,BCL2L1,CXCL8,TBK1,HSP90AA1,NLRP3,JAK1,IFNAR2,RBCK1,CASP8,MAPK10,STAT1,CHUK,XIAP,JUN,TLR4,IFNA2,IFNB1,PRKCD,MAPK8,IRF7,BCL2,RELA,IL6,TNF,MYD88,IKBKB,TYK2,CASP1,TRAF6,TRAF3,IRF3,CCL5,TNFAIP3,IKBKG
hsa04151	PI3K-Akt signaling pathway	58	350	1.09	2.46e-41	MAPK1,HGF,CSF3,NFKB1,IL2,CCND1,IL4,RAF1,EPO,TLR2,MAPK3,PIK3CA,FGF2,EGF,CDK6,CDK2,IGF1R,TP53,IFNAR1,EGFR,IFNA1,FLT1,NOS3,BCL2L1,IGF1,INSR,MET,CASP9,HSP90AA1,JAK1,IFNAR2,PIK3CG,MTOR,FASLG,MCL1,CHUK,PTEN,TLR4,IL2RA,IFNA2,IFNB1,JAK2,AKT2,SPP1,INS,BCL2,RELA,CDKN1A,IL6,CREB1,PRKCA,BRCA1,IKBKB,AKT1,ITGB3,VEGFA,MYC,IKBKG
hsa05166	Human T-cell leukemia virus 1 infection	49	211	1.23	8.47e-41	CD4,TNFRSF1A,MAPK1,NFKBIA,TGFB1,NFKB1,IL2,CCND1,EGR1,MAPK3,EP300,PIK3CA,ICAM1,CDK2,RB1,TP53,ATM,BAX,IL15,CSF2,BCL2L1,FOS,TERT,CALR,SMAD3,HLA-DQA1,JAK1,MAPK10,CHUK,XIAP,JUN,PTEN,CD40,IL2RA,AKT2,MAPK8,HLA-A,RELA,CDKN1A,IL6,CREB1,TNF,HLA-B,SLC2A1,CDKN2A,IKBKB,AKT1,MYC,IKBKG
hsa04933	AGE-RAGE signaling pathway in diabetic complications	39	98	1.47	7.56e-40	MAPK1,MMP2,TGFB1,SERPINE1,CCL2,NFKB1,CCND1,MAPK14,EGR1,MAPK3,IL1A,IL1B,PIK3CA,STAT3,ICAM1,BAX,VCAM1,NOS3,PRKCB,CXCL8,CASP3,SELE,SMAD3,F3,MAPK10,STAT1,JUN,EDN1,JAK2,AKT2,PRKCD,MAPK8,BCL2,RELA,IL6,TNF,PRKCA,AKT1,VEGFA
hsa05132	Salmonella infection	47	209	1.22	1.47e-38	TNFRSF1A,MAPK1,NFKBIA,TNFRSF10A,NFKB1,MAPK14,TNFSF10,RAF1,RIPK1,TLR2,MAPK3,IL1B,PIK3CA,IL18,LY96,BAX,FADD,CD14,FOS,CXCL8,CYCS,CASP3,HSP90AA1,NLRP3,TRADD,CTNNB1,CASP8,PIK3CG,MAPK10,TLR9,IRAK1,CHUK,JUN,TLR4,AKT2,MAPK8,BCL2,RELA,IL6,TNF,MYD88,IKBKB,CASP1,TRAF6,AKT1,MYC,IKBKG
hsa04210	Apoptosis	41	132	1.36	2.35e-38	TNFRSF1A,MAPK1,NFKBIA,TNFRSF10A,NFKB1,TNFSF10,RAF1,RIPK1,MAPK3,PIK3CA,TP53,ATM,AIFM1,BAX,FADD,BCL2L1,FOS,CYCS,CASP3,CFLAR,CASP9,TRADD,FAS,CASP8,MAPK10,PARP1,FASLG,LMNA,MCL1,CHUK,XIAP,JUN,AKT2,MAPK8,BCL2,RELA,TNF,IKBKB,DDIT3,AKT1,IKBKG
hsa04064	NF-kappa B signaling pathway	38	101	1.44	4.11e-38	TNFRSF1A,NFKBIA,LBP,NFKB1,TICAM1,RIPK1,IL1B,ICAM1,ATM,LY96,VCAM1,BCL2L1,CD14,PRKCB,CXCL8,CFLAR,TRADD,PARP1,PTGS2,IRAK1,CHUK,CD40LG,XIAP,CD40,TLR4,DDX58,CXCL12,BCL2,TNFSF11,RELA,TNF,MYD88,IKBKB,TRAF6,TRAF3,TNFAIP3,CCL4,IKBKG
hsa04217	Necroptosis	41	149	1.31	1.37e-36	TNFRSF1A,TNFRSF10A,IFNG,EIF2AK2,TNFSF10,TICAM1,RIPK1,IL1A,IL1B,STAT3,IFNAR1,IFNA1,AIFM1,BAX,TLR3,FADD,CFLAR,HSP90AA1,NLRP3,TRADD,JAK1,IFNAR2,HMGB1,FAS,RBCK1,CASP8,MAPK10,STAT1,PARP1,FASLG,XIAP,TLR4,IFNA2,IFNB1,JAK2,MAPK8,BCL2,TNF,TYK2,CASP1,TNFAIP3
hsa05168	Herpes simplex virus 1 infection	59	479	0.96	1.07e-35	TNFRSF1A,NFKBIA,CCL2,NFKB1,IFNG,EIF2AK2,TICAM1,TLR2,IL1B,IFIH1,PIK3CA,TP53,IFNAR1,IFNA1,BAX,TLR3,FADD,BCL2L1,CYCS,CASP3,CALR,TBK1,CASP9,SOCS3,HLA-DQA1,TRADD,JAK1,IFNAR2,FAS,CASP8,TLR9,STAT1,MTOR,FASLG,IRAK1,CHUK,SRC,DDX58,IFNA2,IFNB1,JAK2,AKT2,HLA-A,IRF7,BCL2,RELA,IL6,TNF,HLA-B,MYD88,IKBKB,TYK2,TRAF6,AKT1,ITGB3,TRAF3,IRF3,CCL5,IKBKG
hsa04630	JAK-STAT signaling pathway	41	160	1.28	1.48e-35	CSF3,IL2,CCND1,IFNG,IL4,IL5,RAF1,EPO,EP300,PIK3CA,STAT3,EGF,IFNAR1,EGFR,IFNA1,IL15,CSF2,BCL2L1,IL13,LEP,SOCS1,SOCS3,JAK1,IFNAR2,STAT1,MTOR,MCL1,IL2RA,IFNA2,IFNB1,JAK2,AKT2,BCL2,CDKN1A,IL6,IFNL3,IL10,TYK2,AKT1,IL12RB1,MYC
hsa04060	Cytokine-cytokine receptor interaction	48	282	1.1	1.49e-34	CD4,TNFRSF1A,TNFRSF10A,TGFB1,CSF3,CCL2,IL2,IFNG,IL4,IL5,TNFSF10,EPO,IL1RN,IL1A,IL1B,IFNAR1,IFNA1,IL18,BMP6,CCR5,IL15,CSF2,CCL11,IL13,CXCL10,CXCL8,LEP,IFNAR2,IL17A,FAS,FASLG,CD40LG,CD40,CXCR3,IL2RA,IFNA2,IFNB1,CXCL12,TNFSF11,IL6,CXCR4,TNF,IFNL3,IL10,IL12RB1,CCL5,CCL3,CCL4
hsa05131	Shigellosis	44	218	1.17	2.2e-34	TNFRSF1A,MAPK1,NFKBIA,NFKB1,MAPK14,RIPK1,MAPK3,IL1B,PIK3CA,TP53,EGFR,ATM,IL18,BAX,CSF2,BCL2L1,CD14,CXCL8,CYCS,TBK1,NLRP3,TRADD,RBCK1,MAPK10,MTOR,CHUK,JUN,SRC,TLR4,IFNB1,AKT2,PRKCD,MAPK8,BCL2,RELA,TNF,MYD88,IKBKB,CASP1,TRAF6,AKT1,IRF3,CCL5,IKBKG
hsa05212	Pancreatic cancer	32	73	1.51	8.11e-34	MAPK1,TGFB1,NFKB1,CCND1,RAF1,MAPK3,PIK3CA,STAT3,EGF,CDK6,RB1,TP53,EGFR,BAX,BCL2L1,CASP9,SMAD3,JAK1,MAPK10,STAT1,MTOR,CHUK,BRCA2,AKT2,MAPK8,RELA,CDKN1A,CDKN2A,IKBKB,AKT1,VEGFA,IKBKG
hsa04066	HIF-1 signaling pathway	35	106	1.39	1.54e-33	MAPK1,HMOX1,TIMP1,SERPINE1,NFKB1,IFNG,EPO,MAPK3,EP300,PIK3CA,STAT3,EGF,IGF1R,EGFR,FLT1,NOS3,IGF1,INSR,PRKCB,NOS2,MTOR,TLR4,EDN1,AKT2,INS,BCL2,RELA,CDKN1A,IL6,PRKCA,SLC2A1,HIF1A,LDHA,AKT1,VEGFA
hsa05418	Fluid shear stress and atherosclerosis	37	130	1.32	1.63e-33	TNFRSF1A,KEAP1,HMOX1,MMP2,CCL2,NFKB1,IFNG,MAPK14,IL1A,IL1B,PIK3CA,ICAM1,TP53,VCAM1,NOS3,FOS,SELE,HSP90AA1,CAV1,CTNNB1,MAPK10,CHUK,JUN,MMP9,SRC,EDN1,AKT2,MAPK8,NFE2L2,BCL2,RELA,TNF,IKBKB,AKT1,ITGB3,VEGFA,IKBKG
hsa05235	PD-L1 expression and PD-1 checkpoint pathway in cancer	33	88	1.44	4.01e-33	CD4,MAPK1,NFKBIA,NFKB1,IFNG,MAPK14,TICAM1,RAF1,TLR2,MAPK3,PIK3CA,STAT3,EGF,EGFR,FOS,PDCD1,JAK1,TLR9,STAT1,MTOR,CHUK,JUN,PTEN,TLR4,JAK2,AKT2,RELA,MYD88,IKBKB,TRAF6,HIF1A,AKT1,IKBKG
hsa04659	Th17 cell differentiation	34	101	1.39	7.6e-33	CD4,MAPK1,NFKBIA,TGFB1,NFKB1,IL2,IFNG,MAPK14,IL4,MAPK3,IL1B,STAT3,FOS,SMAD3,HSP90AA1,HLA-DQA1,JAK1,IL17A,MAPK10,STAT1,MTOR,CHUK,JUN,FOXP3,IL2RA,JAK2,MAPK8,RELA,IL6,IKBKB,TYK2,HIF1A,IL12RB1,IKBKG
hsa05135	Yersinia infection	36	125	1.33	8.66e-33	CD4,MAPK1,NFKBIA,CCL2,NFKB1,IL2,MAPK14,TICAM1,MAPK3,IL1B,PIK3CA,IL18,FOS,CXCL8,TBK1,NLRP3,MAPK10,IRAK1,CHUK,JUN,SRC,TLR4,IFNB1,AKT2,MAPK8,RELA,IL6,TNF,MYD88,IL10,IKBKB,CASP1,TRAF6,AKT1,IRF3,IKBKG
hsa04380	Osteoclast differentiation	35	122	1.32	7.88e-32	TNFRSF1A,MAPK1,NFKBIA,TGFB1,NFKB1,IFNG,MAPK14,MAPK3,IL1A,IL1B,PIK3CA,IFNAR1,PPARG,FOS,SOCS1,SOCS3,JAK1,IFNAR2,MAPK10,STAT1,CHUK,JUN,IFNB1,AKT2,MAPK8,TNFSF11,RELA,CREB1,TNF,IKBKB,TYK2,TRAF6,AKT1,ITGB3,IKBKG
hsa05130	Pathogenic Escherichia coli infection	39	187	1.19	5.73e-31	TNFRSF1A,MAPK1,NFKBIA,TNFRSF10A,NFKB1,MAPK14,TNFSF10,RIPK1,MAPK3,IL1B,IL18,BAX,FADD,FOS,CXCL8,CYCS,F2,CASP3,CASP9,NLRP3,TRADD,FAS,CASP8,MAPK10,FASLG,IRAK1,CHUK,JUN,SRC,TLR4,MAPK8,RELA,IL6,TNF,MYD88,IKBKB,CASP1,TRAF6,IKBKG
hsa05215	Prostate cancer	32	96	1.39	7.83e-31	MAPK1,NFKBIA,NFKB1,CCND1,RAF1,MAPK3,EP300,PIK3CA,EGF,CDK2,RB1,IGF1R,TP53,EGFR,IGF1,CASP9,HSP90AA1,CTNNB1,MTOR,CHUK,PTEN,MMP9,AR,AKT2,INS,BCL2,RELA,CDKN1A,CREB1,IKBKB,AKT1,IKBKG
hsa04010	MAPK signaling pathway	44	288	1.05	5.8e-30	TNFRSF1A,MAPK1,TGFB1,HGF,NFKB1,MAPK14,RAF1,MAPK3,IL1A,IL1B,FGF2,EGF,IGF1R,TP53,EGFR,FLT1,IGF1,INSR,CD14,PRKCB,FOS,CASP3,MET,TRADD,FAS,MAPK10,FASLG,IRAK1,CHUK,JUN,AKT2,MAPK8,INS,RELA,TNF,MYD88,PRKCA,IKBKB,TRAF6,DDIT3,AKT1,VEGFA,MYC,IKBKG
hsa04068	FoxO signaling pathway	33	127	1.28	7.52e-29	SIRT1,MAPK1,TGFB1,CCND1,MAPK14,CAT,TNFSF10,RAF1,MAPK3,EP300,PIK3CA,STAT3,EGF,CDK2,IGF1R,EGFR,ATM,IGF1,INSR,SMAD3,MAPK10,FASLG,CHUK,PTEN,AKT2,MAPK8,INS,CDKN1A,IL6,IL10,IKBKB,SOD2,AKT1
hsa01522	Endocrine resistance	30	95	1.37	2.39e-28	MAPK1,MMP2,CCND1,MAPK14,RAF1,MAPK3,ABCB11,PIK3CA,RB1,IGF1R,TP53,EGFR,NOTCH1,BAX,IGF1,FOS,SP1,MAPK10,CYP2D6,MTOR,JUN,MMP9,SRC,AKT2,MAPK8,BCL2,CDKN1A,ESR1,CDKN2A,AKT1
hsa05133	Pertussis	28	74	1.44	2.86e-28	MAPK1,NFKB1,MAPK14,IRF1,TICAM1,MAPK3,IL1A,IL1B,LY96,CD14,FOS,CXCL8,CASP3,NOS2,NLRP3,MAPK10,IRAK1,JUN,TLR4,MAPK8,RELA,IL6,TNF,MYD88,IL10,CASP1,TRAF6,IRF3
hsa05205	Proteoglycans in cancer	37	196	1.14	4.66e-28	MAPK1,MMP2,TGFB1,HGF,CCND1,MAPK14,RAF1,TLR2,MAPK3,PIK3CA,FGF2,STAT3,IGF1R,TP53,EGFR,IGF1,PRKCB,CASP3,MET,CAV1,CTNNB1,FAS,MTOR,FASLG,MMP9,SRC,TLR4,AKT2,CDKN1A,TNF,ESR1,PRKCA,HIF1A,AKT1,ITGB3,VEGFA,MYC
hsa04622	RIG-I-like receptor signaling pathway	27	70	1.45	1.83e-27	NFKBIA,NFKB1,MAPK14,RIPK1,IFIH1,IFNA1,FADD,CXCL10,CXCL8,TBK1,TRADD,CASP8,MAPK10,CHUK,DDX58,IFNA2,IFNB1,MAPK8,IRF7,DDX3X,RELA,TNF,IKBKB,TRAF6,TRAF3,IRF3,IKBKG
hsa05140	Leishmaniasis	27	70	1.45	1.83e-27	MAPK1,NFKBIA,TGFB1,NFKB1,IFNG,MAPK14,IL4,TLR2,MAPK3,IL1A,IL1B,PRKCB,FOS,NOS2,HLA-DQA1,JAK1,STAT1,PTGS2,IRAK1,JUN,TLR4,JAK2,RELA,TNF,MYD88,IL10,TRAF6
hsa05206	MicroRNAs in cancer	34	160	1.19	2.79e-27	SIRT1,MAPK1,HMOX1,NFKB1,CCND1,RAF1,MAPK3,EP300,PIK3CA,STAT3,CDK6,TP53,EGFR,NOTCH1,ATM,PRKCB,CASP3,MET,SOCS1,MTOR,PTGS2,MCL1,PTEN,MMP9,BCL2,CDKN1A,PRKCA,CDKN2A,BRCA1,IKBKB,ITGB3,ABCB1,VEGFA,MYC
hsa04625	C-type lectin receptor signaling pathway	29	102	1.32	2.32e-26	MAPK1,NFKBIA,NFKB1,IL2,MAPK14,IRF1,RAF1,MAPK3,IL1B,PIK3CA,NLRP3,CASP8,MAPK10,STAT1,PTGS2,CHUK,JUN,SRC,AKT2,PRKCD,MAPK8,RELA,IL6,TNF,IL10,IKBKB,CASP1,AKT1,IKBKG
hsa05222	Small cell lung cancer	28	92	1.35	3.74e-26	NFKBIA,NFKB1,CCND1,PIK3CA,CDK6,CDK2,RB1,TP53,BAX,BCL2L1,CYCS,CASP3,NOS2,CASP9,PTGS2,CHUK,XIAP,PTEN,AKT2,BCL2,RELA,CDKN1A,IKBKB,TRAF6,AKT1,TRAF3,MYC,IKBKG
hsa04932	Non-alcoholic fatty liver disease	32	148	1.2	6.68e-26	TNFRSF1A,TGFB1,NFKB1,IL1A,IL1B,PIK3CA,BAX,INSR,FOS,CXCL8,CYCS,CASP3,LEP,SOCS3,FAS,SREBF1,CASP8,MAPK10,FASLG,JUN,AKT2,MAPK8,INS,RELA,PPARA,IL6,ADIPOQ,TNF,IKBKB,CYP2E1,DDIT3,AKT1
hsa05144	Malaria	23	46	1.57	1.56e-25	TGFB1,HGF,CSF3,CCL2,IFNG,TLR2,IL1B,CD81,ICAM1,IL18,VCAM1,CXCL8,MET,SELE,TLR9,CD40LG,CD40,TLR4,IL6,TNF,CD36,MYD88,IL10
hsa04658	Th1 and Th2 cell differentiation	27	87	1.36	1.93e-25	CD4,MAPK1,NFKBIA,NFKB1,IL2,IFNG,MAPK14,IL4,IL5,MAPK3,NOTCH1,IL13,FOS,HLA-DQA1,JAK1,MAPK10,STAT1,CHUK,JUN,IL2RA,JAK2,MAPK8,RELA,IKBKB,TYK2,IL12RB1,IKBKG
hsa04660	T cell receptor signaling pathway	28	101	1.31	3.04e-25	CD4,MAPK1,NFKBIA,NFKB1,IL2,IFNG,MAPK14,IL4,IL5,RAF1,MAPK3,PIK3CA,CSF2,CTLA4,FOS,PDCD1,MAPK10,CHUK,CD40LG,JUN,AKT2,MAPK8,RELA,TNF,IL10,IKBKB,AKT1,IKBKG
hsa01521	EGFR tyrosine kinase inhibitor resistance	26	78	1.39	3.46e-25	MAPK1,HGF,RAF1,MAPK3,PIK3CA,FGF2,STAT3,EGF,IGF1R,EGFR,BAX,BCL2L1,IGF1,PRKCB,MET,JAK1,MTOR,PTEN,SRC,JAK2,AKT2,BCL2,IL6,PRKCA,AKT1,VEGFA
hsa05321	Inflammatory bowel disease	24	60	1.47	8.01e-25	TGFB1,NFKB1,IL2,IFNG,IL4,IL5,TLR2,IL1A,IL1B,STAT3,IL18,IL13,SMAD3,HLA-DQA1,IL17A,STAT1,JUN,TLR4,FOXP3,RELA,IL6,TNF,IL10,IL12RB1
hsa05203	Viral carcinogenesis	33	182	1.13	1.29e-24	MAPK1,NFKBIA,NFKB1,CCND1,EIF2AK2,MAPK3,EP300,PIK3CA,STAT3,CDK6,CDK2,RB1,TP53,CCR5,BAX,CASP3,TRADD,JAK1,CASP8,JUN,SRC,CDK1,HLA-A,IRF7,DDX3X,RELA,CDKN1A,CREB1,HLA-B,CDKN2A,TRAF3,IRF3,IKBKG
hsa05323	Rheumatoid arthritis	26	85	1.35	2.07e-24	TGFB1,CCL2,IFNG,TLR2,IL1A,IL1B,ICAM1,IL18,FLT1,IL15,CSF2,CTLA4,FOS,CXCL8,MMP1,HLA-DQA1,IL17A,JUN,TLR4,CXCL12,TNFSF11,IL6,TNF,CCL5,CCL3,VEGFA
hsa04917	Prolactin signaling pathway	24	69	1.41	1.16e-23	MAPK1,GCK,NFKB1,CCND1,MAPK14,IRF1,RAF1,MAPK3,PIK3CA,STAT3,FOS,SOCS1,SOCS3,MAPK10,STAT1,SRC,JAK2,AKT2,MAPK8,INS,TNFSF11,RELA,ESR1,AKT1
hsa04218	Cellular senescence	30	150	1.17	1.71e-23	SIRT1,MAPK1,TGFB1,SERPINE1,NFKB1,CCND1,MAPK14,RAF1,MAPK3,IL1A,PIK3CA,CDK6,CDK2,RB1,TP53,ATM,CXCL8,SMAD3,MTOR,PTEN,AKT2,CDK1,HLA-A,RELA,CDKN1A,IL6,HLA-B,CDKN2A,AKT1,MYC
hsa04931	Insulin resistance	27	107	1.27	1.78e-23	TNFRSF1A,NFKBIA,NFKB1,PIK3CA,STAT3,CPT1A,NOS3,INSR,PRKCB,SOCS3,SREBF1,MAPK10,MTOR,PTEN,AKT2,PRKCD,MAPK8,INS,RELA,PPARA,IL6,CREB1,TNF,CD36,SLC2A1,IKBKB,AKT1
hsa05210	Colorectal cancer	25	82	1.35	1.78e-23	MAPK1,TGFB1,CCND1,RAF1,MAPK3,PIK3CA,EGF,TP53,EGFR,BAX,FOS,CYCS,CASP3,CASP9,SMAD3,CTNNB1,MAPK10,MTOR,JUN,AKT2,MAPK8,BCL2,CDKN1A,AKT1,MYC
hsa05225	Hepatocellular carcinoma	30	160	1.14	8.42e-23	KEAP1,MAPK1,HMOX1,TGFB1,HGF,CCND1,RAF1,MAPK3,PIK3CA,CDK6,RB1,IGF1R,TP53,EGFR,BAX,BCL2L1,PRKCB,TERT,MET,SMAD3,CTNNB1,MTOR,PTEN,AKT2,NFE2L2,CDKN1A,PRKCA,CDKN2A,AKT1,MYC
hsa05224	Breast cancer	29	145	1.17	9.57e-23	MAPK1,CCND1,RAF1,MAPK3,PIK3CA,FGF2,EGF,CDK6,RB1,IGF1R,TP53,EGFR,NOTCH1,BAX,IGF1,FOS,SP1,CTNNB1,MTOR,JUN,PTEN,BRCA2,AKT2,TNFSF11,CDKN1A,ESR1,BRCA1,AKT1,MYC
hsa04920	Adipocytokine signaling pathway	23	69	1.39	2.19e-22	TNFRSF1A,NFKBIA,NFKB1,STAT3,CPT1A,LEP,SOCS3,TRADD,MAPK10,MTOR,CHUK,JAK2,AKT2,MAPK8,RELA,PPARA,ADIPOQ,TNF,CD36,SLC2A1,IKBKB,AKT1,IKBKG
hsa05220	Chronic myeloid leukemia	23	75	1.35	1.05e-21	MAPK1,NFKBIA,TGFB1,NFKB1,CCND1,RAF1,MAPK3,PIK3CA,CDK6,RB1,TP53,BAX,BCL2L1,SMAD3,CHUK,AKT2,RELA,CDKN1A,CDKN2A,IKBKB,AKT1,MYC,IKBKG
hsa04062	Chemokine signaling pathway	30	186	1.07	3.71e-21	MAPK1,NFKBIA,CCL2,NFKB1,RAF1,MAPK3,PIK3CA,STAT3,CCR5,CCL11,PRKCB,CXCL10,CXCL8,PIK3CG,STAT1,CHUK,SRC,CXCR3,JAK2,AKT2,PRKCD,CXCL12,RELA,CXCR4,IKBKB,AKT1,CCL5,CCL3,CCL4,IKBKG
hsa04623	Cytosolic DNA-sensing pathway	21	62	1.4	1.3e-20	NFKBIA,NFKB1,RIPK1,IL1B,IFNA1,IL18,CXCL10,TBK1,CHUK,DDX58,IFNA2,IFNB1,IRF7,RELA,IL6,IKBKB,CASP1,IRF3,CCL5,CCL4,IKBKG
hsa04926	Relaxin signaling pathway	26	128	1.17	1.33e-20	MAPK1,NFKBIA,MMP2,TGFB1,NFKB1,MAPK14,RAF1,MAPK3,PIK3CA,EGFR,NOS3,FOS,MMP1,NOS2,MAPK10,JUN,MMP9,SRC,EDN1,AKT2,MAPK8,RELA,CREB1,PRKCA,AKT1,VEGFA
hsa05223	Non-small cell lung cancer	21	68	1.36	6.23e-20	MAPK1,HGF,CCND1,RAF1,MAPK3,PIK3CA,STAT3,EGF,CDK6,RB1,TP53,EGFR,BAX,PRKCB,MET,CASP9,AKT2,CDKN1A,PRKCA,CDKN2A,AKT1
hsa01524	Platinum drug resistance	21	70	1.34	1.02e-19	MAPK1,MAPK3,PIK3CA,TP53,ATM,BAX,FADD,BCL2L1,CYCS,CASP3,CASP9,FAS,CASP8,FASLG,XIAP,AKT2,BCL2,CDKN1A,CDKN2A,BRCA1,AKT1
hsa05214	Glioma	21	72	1.33	1.64e-19	MAPK1,CCND1,RAF1,MAPK3,PIK3CA,EGF,CDK6,RB1,IGF1R,TP53,EGFR,BAX,IGF1,PRKCB,MTOR,PTEN,AKT2,CDKN1A,PRKCA,CDKN2A,AKT1
hsa05218	Melanoma	21	72	1.33	1.64e-19	MAPK1,HGF,CCND1,RAF1,MAPK3,PIK3CA,FGF2,EGF,CDK6,RB1,IGF1R,TP53,EGFR,BAX,IGF1,MET,PTEN,AKT2,CDKN1A,CDKN2A,AKT1
hsa04510	Focal adhesion	28	198	1.02	1.91e-18	MAPK1,HGF,CCND1,RAF1,MAPK3,PIK3CA,EGF,IGF1R,EGFR,FLT1,IGF1,PRKCB,MET,CAV1,CTNNB1,MAPK10,XIAP,JUN,PTEN,SRC,AKT2,SPP1,MAPK8,BCL2,PRKCA,AKT1,ITGB3,VEGFA
hsa05226	Gastric cancer	25	144	1.11	2.07e-18	MAPK1,TGFB1,HGF,CCND1,RAF1,MAPK3,PIK3CA,FGF2,EGF,CDK2,RB1,TP53,EGFR,BAX,TERT,MET,SMAD3,CTNNB1,MTOR,AKT2,BCL2,CDKN1A,AKT1,ABCB1,MYC
hsa04115	p53 signaling pathway	20	72	1.31	2.81e-18	TNFRSF10A,SERPINE1,CCND1,CDK6,CDK2,TP53,ATM,BAX,BCL2L1,IGF1,CYCS,CASP3,CASP9,FAS,CASP8,PTEN,CDK1,BCL2,CDKN1A,CDKN2A
hsa04014	Ras signaling pathway	29	226	0.97	4.51e-18	MAPK1,HGF,NFKB1,RAF1,MAPK3,PIK3CA,FGF2,EGF,IGF1R,EGFR,FLT1,BCL2L1,IGF1,INSR,PRKCB,MET,TBK1,MAPK10,FASLG,CHUK,AKT2,MAPK8,INS,RELA,PRKCA,IKBKB,AKT1,VEGFA,IKBKG
hsa05219	Bladder cancer	17	41	1.48	4.77e-18	MAPK1,MMP2,CCND1,RAF1,MAPK3,EGF,RB1,TP53,EGFR,CXCL8,MMP1,MMP9,SRC,CDKN1A,CDKN2A,VEGFA,MYC
hsa05143	African trypanosomiasis	16	36	1.51	2.08e-17	IFNG,APOA1,IL1B,ICAM1,IL18,VCAM1,PRKCB,SELE,FAS,TLR9,FASLG,IL6,TNF,MYD88,PRKCA,IL10
hsa04919	Thyroid hormone signaling pathway	22	119	1.13	8.52e-17	MAPK1,CCND1,RAF1,MAPK3,EP300,PIK3CA,TP53,NOTCH1,PRKCB,CASP9,CTNNB1,STAT1,MTOR,SRC,AKT2,ESR1,PRKCA,SLC2A1,HIF1A,AKT1,ITGB3,MYC
hsa04650	Natural killer cell mediated cytotoxicity	22	121	1.13	1.14e-16	MAPK1,TNFRSF10A,IFNG,TNFSF10,RAF1,MAPK3,PIK3CA,ICAM1,IFNAR1,IFNA1,CSF2,PRKCB,CASP3,IFNAR2,FAS,FASLG,IFNA2,IFNB1,HLA-A,TNF,HLA-B,PRKCA
hsa05010	Alzheimer disease	33	355	0.83	1.14e-16	TNFRSF1A,MAPK1,NFKB1,EIF2AK2,RAF1,APOE,MAPK3,IL1A,IL1B,PIK3CA,FADD,INSR,CYCS,LPL,CASP3,NOS2,CASP9,CTNNB1,FAS,CASP8,MAPK10,MTOR,PTGS2,CHUK,AKT2,MAPK8,INS,RELA,IL6,TNF,IKBKB,DDIT3,AKT1
hsa05221	Acute myeloid leukemia	18	66	1.3	2.01e-16	MAPK1,MPO,NFKB1,CCND1,RAF1,MAPK3,PIK3CA,STAT3,CSF2,CD14,MTOR,CHUK,AKT2,RELA,IKBKB,AKT1,MYC,IKBKG
hsa05134	Legionellosis	17	55	1.36	2.56e-16	NFKBIA,NFKB1,TLR2,IL1B,IL18,CD14,CXCL8,CYCS,CASP3,CASP9,CASP8,TLR4,RELA,IL6,TNF,MYD88,CASP1
hsa04061	Viral protein interaction with cytokine and cytokine receptor	20	96	1.19	3.17e-16	TNFRSF1A,TNFRSF10A,CCL2,IL2,TNFSF10,IL18,CCR5,CCL11,CXCL10,CXCL8,CXCR3,IL2RA,CXCL12,IL6,CXCR4,TNF,IL10,CCL5,CCL3,CCL4
hsa04930	Type II diabetes mellitus	16	46	1.41	4.45e-16	MAPK1,GCK,MAPK3,PIK3CA,INSR,ABCC8,SOCS1,SOCS3,MAPK10,MTOR,PRKCD,MAPK8,INS,ADIPOQ,TNF,IKBKB
hsa04722	Neurotrophin signaling pathway	21	114	1.13	4.57e-16	MAPK1,NFKBIA,NFKB1,MAPK14,RAF1,MAPK3,PIK3CA,TP53,BAX,MAPK10,FASLG,IRAK1,JUN,AKT2,PRKCD,MAPK8,BCL2,RELA,IKBKB,TRAF6,AKT1
hsa04071	Sphingolipid signaling pathway	21	116	1.12	6.16e-16	TNFRSF1A,MAPK1,NFKB1,MAPK14,RAF1,MAPK3,PIK3CA,TP53,BAX,NOS3,PRKCB,TRADD,MAPK10,PTEN,AKT2,MAPK8,BCL2,RELA,TNF,PRKCA,AKT1
hsa04935	Growth hormone synthesis, secretion and action	21	118	1.12	8.26e-16	MAPK1,MAPK14,RAF1,MAPK3,EP300,PIK3CA,STAT3,IGF1,PRKCB,FOS,SOCS1,SOCS3,MAPK10,STAT1,MTOR,JAK2,AKT2,MAPK8,CREB1,PRKCA,AKT1
hsa04211	Longevity regulating pathway	19	87	1.21	8.46e-16	SIRT1,NFKB1,CAT,PIK3CA,IGF1R,TP53,PPARG,BAX,IGF1,INSR,MTOR,EHMT2,AKT2,INS,RELA,CREB1,ADIPOQ,SOD2,AKT1
hsa05230	Central carbon metabolism in cancer	17	69	1.26	5.86e-15	MAPK1,GCK,RAF1,MAPK3,PIK3CA,TP53,EGFR,MET,MTOR,PTEN,AKT2,G6PD,SLC2A1,HIF1A,LDHA,AKT1,MYC
hsa05202	Transcriptional misregulation in cancer	23	171	1	6.72e-15	MPO,NFKB1,IGF1R,TP53,ATM,FLT1,PPARG,BAX,CSF2,BCL2L1,IGF1,CD14,CEBPB,CXCL8,MET,SP1,CD40,MMP9,RELA,CDKN1A,IL6,DDIT3,MYC
hsa05213	Endometrial cancer	16	57	1.31	6.94e-15	MAPK1,CCND1,RAF1,MAPK3,PIK3CA,EGF,TP53,EGFR,BAX,CASP9,CTNNB1,PTEN,AKT2,CDKN1A,AKT1,MYC
hsa04662	B cell receptor signaling pathway	17	78	1.2	3.28e-14	MAPK1,NFKBIA,NFKB1,RAF1,MAPK3,CD81,PIK3CA,PRKCB,FOS,CHUK,JUN,AKT2,RELA,IFITM1,IKBKB,AKT1,IKBKG
hsa04140	Autophagy - animal	20	130	1.05	4.83e-14	MAPK1,RAF1,MAPK3,PIK3CA,IGF1R,BCL2L1,CFLAR,TBK1,HMGB1,MAPK10,MTOR,PTEN,AKT2,PRKCD,MAPK8,INS,BCL2,TRAF6,HIF1A,AKT1
hsa04664	Fc epsilon RI signaling pathway	16	66	1.25	4.83e-14	MAPK1,MAPK14,IL4,IL5,RAF1,MAPK3,PIK3CA,CSF2,IL13,MAPK10,ALOX5,AKT2,MAPK8,TNF,PRKCA,AKT1
hsa05211	Renal cell carcinoma	16	66	1.25	4.83e-14	MAPK1,TGFB1,HGF,RAF1,MAPK3,EP300,EPAS1,PIK3CA,MET,JUN,AKT2,CDKN1A,SLC2A1,HIF1A,AKT1,VEGFA
hsa05120	Epithelial cell signaling in Helicobacter pylori infection	16	67	1.24	5.72e-14	NFKBIA,NFKB1,MAPK14,EGFR,CXCL8,CASP3,MET,MAPK10,CHUK,JUN,SRC,MAPK8,RELA,IKBKB,CCL5,IKBKG
hsa04012	ErbB signaling pathway	17	83	1.18	7.59e-14	MAPK1,RAF1,MAPK3,PIK3CA,EGF,EGFR,PRKCB,MAPK10,MTOR,JUN,SRC,AKT2,MAPK8,CDKN1A,PRKCA,AKT1,MYC
hsa05146	Amoebiasis	18	100	1.12	9.09e-14	TGFB1,NFKB1,IFNG,TLR2,IL1B,PIK3CA,CSF2,CD14,PRKCB,CXCL8,CASP3,NOS2,TLR4,RELA,IL6,TNF,PRKCA,IL10
hsa05330	Allograft rejection	13	34	1.45	1.09e-13	IL2,IFNG,IL4,IL5,HLA-DQA1,FAS,FASLG,CD40LG,CD40,HLA-A,TNF,HLA-B,IL10
hsa04152	AMPK signaling pathway	19	120	1.07	1.33e-13	SIRT1,CCND1,PIK3CA,CPT1A,IGF1R,PPARG,HMGCR,IGF1,INSR,LEP,HNF4A,SREBF1,MTOR,AKT2,INS,CREB1,ADIPOQ,CD36,AKT1
hsa04015	Rap1 signaling pathway	23	202	0.92	1.52e-13	MAPK1,HGF,MAPK14,RAF1,MAPK3,PIK3CA,FGF2,EGF,IGF1R,EGFR,FLT1,IGF1,INSR,PRKCB,MET,CTNNB1,SRC,AKT2,INS,PRKCA,AKT1,ITGB3,VEGFA
hsa05320	Autoimmune thyroid disease	14	48	1.33	2.36e-13	IL2,IL4,IL5,IFNA1,CTLA4,HLA-DQA1,FAS,FASLG,CD40LG,CD40,IFNA2,HLA-A,HLA-B,IL10
hsa05231	Choline metabolism in cancer	17	96	1.11	5.82e-13	MAPK1,RAF1,MAPK3,PIK3CA,EGF,EGFR,PRKCB,FOS,SP1,MAPK10,MTOR,JUN,AKT2,MAPK8,PRKCA,HIF1A,AKT1
hsa04215	Apoptosis - multiple species	12	30	1.47	6.68e-13	TNFRSF1A,BAX,FADD,BCL2L1,CYCS,CASP3,CASP9,CASP8,MAPK10,XIAP,MAPK8,BCL2
hsa04915	Estrogen signaling pathway	19	133	1.02	6.68e-13	MAPK1,MMP2,RAF1,MAPK3,PIK3CA,EGFR,NOS3,FOS,SP1,HSP90AA1,JUN,MMP9,SRC,AKT2,PRKCD,BCL2,CREB1,ESR1,AKT1
hsa04672	Intestinal immune network for IgA production	13	43	1.35	1.23e-12	TGFB1,IL2,AICDA,IL4,IL5,IL15,HLA-DQA1,CD40LG,CD40,CXCL12,IL6,CXCR4,IL10
hsa04370	VEGF signaling pathway	14	57	1.26	1.67e-12	MAPK1,MAPK14,RAF1,MAPK3,PIK3CA,NOS3,PRKCB,CASP9,PTGS2,SRC,AKT2,PRKCA,AKT1,VEGFA
hsa05020	Prion disease	24	265	0.82	3.79e-12	MAPK1,MAPK14,EGR1,MAPK3,IL1A,IL1B,PIK3CA,SOD1,NOTCH1,BAX,CYCS,CASP3,HSPA5,CASP9,CAV1,MAPK10,RYR1,PRKCD,MAPK8,IL6,CREB1,TNF,DDIT3,CCL5
hsa04640	Hematopoietic cell lineage	15	91	1.08	3.74e-11	CD4,CSF3,IL4,IL5,EPO,IL1A,IL1B,CSF2,CD14,HLA-DQA1,IL2RA,IL6,TNF,CD36,ITGB3
hsa04150	mTOR signaling pathway	18	151	0.94	4.34e-11	TNFRSF1A,MAPK1,RAF1,MAPK3,PIK3CA,IGF1R,IGF1,INSR,PRKCB,MTOR,CHUK,PTEN,AKT2,INS,TNF,PRKCA,IKBKB,AKT1
hsa04914	Progesterone-mediated oocyte maturation	15	94	1.07	5.55e-11	MAPK1,MAPK14,RAF1,MAPK3,PIK3CA,CDK2,IGF1R,IGF1,HSP90AA1,MAPK10,AKT2,CDK1,MAPK8,INS,AKT1
hsa05332	Graft-versus-host disease	11	36	1.35	7.07e-11	IL2,IFNG,IL1A,IL1B,HLA-DQA1,FAS,FASLG,HLA-A,IL6,TNF,HLA-B
hsa04940	Type I diabetes mellitus	11	39	1.32	1.45e-10	IL2,IFNG,IL1A,IL1B,HLA-DQA1,FAS,FASLG,HLA-A,INS,TNF,HLA-B
hsa05416	Viral myocarditis	12	55	1.21	2.45e-10	CCND1,ICAM1,CYCS,CASP3,CASP9,CAV1,HLA-DQA1,CASP8,CD40LG,CD40,HLA-A,HLA-B
hsa04912	GnRH signaling pathway	14	89	1.06	3.03e-10	MAPK1,MMP2,MAPK14,EGR1,RAF1,MAPK3,EGFR,PRKCB,MAPK10,JUN,SRC,PRKCD,MAPK8,PRKCA
hsa04910	Insulin signaling pathway	16	133	0.95	5.09e-10	MAPK1,GCK,RAF1,MAPK3,PIK3CA,INSR,SOCS1,SOCS3,SREBF1,MAPK10,MTOR,AKT2,MAPK8,INS,IKBKB,AKT1
hsa04213	Longevity regulating pathway - multiple species	12	61	1.16	6.82e-10	SIRT1,CAT,PIK3CA,IGF1R,SOD1,IGF1,INSR,MTOR,AKT2,INS,SOD2,AKT1
hsa04550	Signaling pathways regulating pluripotency of stem cells	16	140	0.92	9.96e-10	MAPK1,MAPK14,RAF1,MAPK3,PIK3CA,FGF2,STAT3,IGF1R,IGF1,SMAD3,JAK1,CTNNB1,JAK2,AKT2,AKT1,MYC
hsa05310	Asthma	9	27	1.39	2.4e-09	IL4,IL5,CCL11,IL13,HLA-DQA1,CD40LG,CD40,TNF,IL10
hsa04371	Apelin signaling pathway	15	131	0.93	3.45e-09	MAPK1,SERPINE1,CCND1,EGR1,RAF1,MAPK3,NOS3,NOS2,SMAD3,PIK3CG,RYR1,MTOR,AKT2,SPP1,AKT1
hsa04137	Mitophagy - animal	11	63	1.11	1.14e-08	TP53,BCL2L1,SP1,TBK1,MAPK10,JUN,SRC,PINK1,MAPK8,RELA,HIF1A
hsa04612	Antigen processing and presentation	11	63	1.11	1.14e-08	CD4,IFNG,HSPA4,CALR,HSPA5,HSP90AA1,HLA-DQA1,HLA-A,CREB1,TNF,HLA-B
hsa04072	Phospholipase D signaling pathway	15	147	0.88	1.43e-08	MAPK1,RAF1,MAPK3,PIK3CA,EGF,EGFR,INSR,CXCL8,F2,PIK3CG,MTOR,AKT2,INS,PRKCA,AKT1
hsa04928	Parathyroid hormone synthesis, secretion and action	13	103	0.97	1.49e-08	MAPK1,EGR1,RAF1,MAPK3,EGFR,PRKCB,FOS,SP1,BCL2,TNFSF11,CDKN1A,CREB1,PRKCA
hsa04921	Oxytocin signaling pathway	15	149	0.87	1.66e-08	MAPK1,CCND1,RAF1,MAPK3,EGFR,NOS3,PRKCB,FOS,PIK3CG,RYR1,PTGS2,JUN,SRC,CDKN1A,PRKCA
hsa04913	Ovarian steroidogenesis	10	50	1.17	1.79e-08	SCARB1,IGF1R,BMP6,IGF1,INSR,PTGS2,ALOX5,CYP1A1,INS,LDLR
hsa05216	Thyroid cancer	9	36	1.26	1.9e-08	MAPK1,CCND1,MAPK3,TP53,PPARG,BAX,CTNNB1,CDKN1A,MYC
hsa04024	cAMP signaling pathway	17	208	0.78	2.84e-08	MAPK1,NFKBIA,NFKB1,RAF1,MAPK3,EP300,PIK3CA,FOS,MAPK10,JUN,EDN1,AKT2,MAPK8,RELA,PPARA,CREB1,AKT1
hsa04350	TGF-beta signaling pathway	12	91	0.99	3.6e-08	MAPK1,TGFB1,IFNG,MAPK3,EP300,BMP6,TGIF1,SP1,SMAD3,TNF,HAMP,MYC
hsa04110	Cell cycle	13	120	0.9	7.55e-08	TGFB1,CCND1,EP300,CDK6,CDK2,RB1,TP53,ATM,SMAD3,CDK1,CDKN1A,CDKN2A,MYC
hsa01523	Antifolate resistance	8	31	1.28	1.05e-07	NFKB1,IL1B,CHUK,RELA,IL6,TNF,IKBKB,IKBKG
hsa04934	Cushing syndrome	14	153	0.83	1.54e-07	MAPK1,CCND1,SCARB1,MAPK3,CDK6,CDK2,RB1,EGFR,SP1,CTNNB1,CDKN1A,CREB1,CDKN2A,LDLR
hsa04520	Adherens junction	10	67	1.04	2.02e-07	MAPK1,MAPK3,EP300,IGF1R,EGFR,INSR,MET,SMAD3,CTNNB1,SRC
hsa04725	Cholinergic synapse	12	110	0.9	2.35e-07	MAPK1,MAPK3,PIK3CA,PRKCB,FOS,PIK3CG,JAK2,AKT2,BCL2,CREB1,PRKCA,AKT1
hsa04976	Bile secretion	11	89	0.96	2.54e-07	SLC10A1,SLCO1B1,SCARB1,ABCB11,HMGCR,CYP3A4,UGT1A1,SLC2A1,NR1H4,LDLR,ABCB1
hsa04960	Aldosterone-regulated sodium reabsorption	8	37	1.2	3.29e-07	MAPK1,MAPK3,PIK3CA,IGF1,INSR,PRKCB,INS,PRKCA
hsa04929	GnRH secretion	9	63	1.02	1.23e-06	MAPK1,RAF1,MAPK3,PIK3CA,PRKCB,AKT2,SPP1,PRKCA,AKT1
hsa04670	Leukocyte transendothelial migration	11	109	0.87	1.61e-06	MMP2,MAPK14,PIK3CA,ICAM1,VCAM1,PRKCB,CTNNB1,MMP9,CXCL12,CXCR4,PRKCA
hsa05014	Amyotrophic lateral sclerosis	19	352	0.6	1.7e-06	TNFRSF1A,MAPK14,CAT,TP53,SOD1,BAX,BCL2L1,CYCS,CASP3,HSPA5,NOS2,TBK1,CASP9,MTOR,PINK1,BCL2,TNF,CASP1,DDIT3
hsa04979	Cholesterol metabolism	8	48	1.09	1.86e-06	APOB,APOA1,APOE,SCARB1,ABCB11,LPL,CD36,LDLR
hsa04145	Phagosome	12	142	0.79	2.81e-06	MPO,TLR2,SCARB1,CD14,CALR,HLA-DQA1,MBL2,TLR4,HLA-A,HLA-B,CD36,ITGB3
hsa04750	Inflammatory mediator regulation of TRP channels	10	94	0.89	3.27e-06	MAPK14,IL1B,PIK3CA,IGF1,PRKCB,MAPK10,SRC,PRKCD,MAPK8,PRKCA
hsa04611	Platelet activation	11	122	0.82	4.33e-06	MAPK1,MAPK14,MAPK3,PIK3CA,NOS3,F2,PIK3CG,SRC,AKT2,AKT1,ITGB3
hsa04922	Glucagon signaling pathway	10	101	0.86	5.87e-06	SIRT1,GCK,EP300,CPT1A,AKT2,PPARA,CREB1,SLC2A1,LDHA,AKT1
hsa04730	Long-term depression	8	59	1	7.24e-06	MAPK1,RAF1,MAPK3,IGF1R,IGF1,PRKCB,RYR1,PRKCA
hsa05017	Spinocerebellar ataxia	11	135	0.78	1.06e-05	PIK3CA,PRKCB,CYCS,SP1,MAPK10,RYR1,MTOR,AKT2,MAPK8,PRKCA,AKT1
hsa04514	Cell adhesion molecules	11	137	0.77	1.2e-05	CD4,ICAM1,VCAM1,CTLA4,SELE,PDCD1,HLA-DQA1,CD40LG,CD40,HLA-A,HLA-B
hsa04540	Gap junction	9	87	0.88	1.31e-05	MAPK1,RAF1,MAPK3,EGF,EGFR,PRKCB,SRC,CDK1,PRKCA
hsa04666	Fc gamma R-mediated phagocytosis	9	90	0.87	1.68e-05	MAPK1,RAF1,MAPK3,PIK3CA,PRKCB,AKT2,PRKCD,PRKCA,AKT1
hsa04810	Regulation of actin cytoskeleton	13	209	0.66	2.27e-05	MAPK1,RAF1,MAPK3,PIK3CA,FGF2,EGF,EGFR,F2,SRC,CXCL12,INS,CXCR4,ITGB3
hsa04916	Melanogenesis	9	95	0.84	2.49e-05	MAPK1,RAF1,MAPK3,EP300,PRKCB,CTNNB1,EDN1,CREB1,PRKCA
hsa04310	Wnt signaling pathway	11	154	0.72	3.26e-05	CCND1,EP300,TP53,PRKCB,SMAD3,CTNNB1,MAPK10,JUN,MAPK8,PRKCA,MYC
hsa03320	PPAR signaling pathway	8	75	0.89	3.45e-05	APOA1,CPT1A,PPARG,LPL,MMP1,PPARA,ADIPOQ,CD36
hsa05016	Huntington disease	15	298	0.57	5.09e-05	EP300,TP53,SOD1,PPARG,BAX,CYCS,CASP3,SP1,CASP9,CASP8,MAPK10,MTOR,MAPK8,CREB1,SOD2
hsa04726	Serotonergic synapse	9	108	0.79	6.26e-05	MAPK1,RAF1,MAPK3,PRKCB,CASP3,CYP2D6,PTGS2,ALOX5,PRKCA
hsa04114	Oocyte meiosis	9	120	0.74	0.00013	MAPK1,MAPK14,MAPK3,CDK2,IGF1R,IGF1,AR,CDK1,INS
hsa04728	Dopaminergic synapse	9	128	0.71	0.00021	MAPK14,PRKCB,FOS,MAPK10,AKT2,MAPK8,CREB1,PRKCA,AKT1
hsa04022	cGMP-PKG signaling pathway	10	162	0.66	0.00024	MAPK1,RAF1,MAPK3,NOS3,INSR,PIK3CG,AKT2,INS,CREB1,AKT1
hsa04141	Protein processing in endoplasmic reticulum	10	165	0.65	0.00028	EIF2AK2,BAX,CALR,HSPA5,HSP90AA1,MAPK10,MAPK8,NFE2L2,BCL2,DDIT3
hsa04923	Regulation of lipolysis in adipocytes	6	54	0.91	0.00032	PIK3CA,INSR,PTGS2,AKT2,INS,AKT1
hsa05012	Parkinson disease	12	240	0.57	0.00034	TP53,BAX,BCL2L1,CYCS,CASP3,HSPA5,CASP9,MAPK10,PINK1,MAPK8,NFE2L2,DDIT3
hsa04144	Endocytosis	12	241	0.56	0.00035	IGF1R,EGFR,CCR5,SMAD3,CAV1,SRC,IL2RA,HLA-A,CXCR4,HLA-B,TRAF6,LDLR
hsa04911	Insulin secretion	7	82	0.8	0.0004	GCK,ABCC8,PRKCB,INS,CREB1,PRKCA,SLC2A1
hsa05340	Primary immunodeficiency	5	37	1	0.00049	CD4,AICDA,CD40LG,CD40,IKBKG
hsa04261	Adrenergic signaling in cardiomyocytes	9	147	0.65	0.00054	MAPK1,MAPK14,MAPK3,PIK3CG,AKT2,BCL2,CREB1,PRKCA,AKT1
hsa05410	Hypertrophic cardiomyopathy	7	89	0.76	0.00063	TGFB1,IGF1,LMNA,EDN1,IL6,TNF,ITGB3
hsa04720	Long-term potentiation	6	64	0.84	0.00071	MAPK1,RAF1,MAPK3,EP300,PRKCB,PRKCA
hsa04713	Circadian entrainment	7	92	0.75	0.00076	MAPK1,MAPK3,PRKCB,FOS,RYR1,CREB1,PRKCA
hsa05031	Amphetamine addiction	6	66	0.83	0.00082	SIRT1,PRKCB,FOS,JUN,CREB1,PRKCA
hsa00980	Metabolism of xenobiotics by cytochrome P450	6	69	0.81	0.001	CYP3A4,CYP1A2,CYP2D6,UGT1A1,CYP1A1,CYP2E1
hsa04918	Thyroid hormone synthesis	6	74	0.78	0.0014	ALB,PRKCB,HSPA5,ASGR2,CREB1,PRKCA
hsa05204	Chemical carcinogenesis	6	75	0.77	0.0015	CYP3A4,CYP1A2,PTGS2,UGT1A1,CYP1A1,CYP2E1
hsa04360	Axon guidance	9	177	0.57	0.0018	MAPK1,RAF1,MAPK3,PIK3CA,MET,SRC,CXCL12,CXCR4,PRKCA
hsa04723	Retrograde endocannabinoid signaling	8	145	0.61	0.0021	MAPK1,MAPK14,MAPK3,PRKCB,MAPK10,PTGS2,MAPK8,PRKCA
hsa04610	Complement and coagulation cascades	6	82	0.73	0.0023	SERPINE1,F2,F3,F5,MBL2,SERPINA1
hsa04390	Hippo signaling pathway	8	153	0.59	0.0029	TGFB1,SERPINE1,CCND1,BMP6,SMAD3,CTNNB1,AFP,MYC
hsa00140	Steroid hormone biosynthesis	5	59	0.79	0.0032	CYP3A4,CYP1A2,UGT1A1,CYP1A1,CYP2E1
hsa05322	Systemic lupus erythematosus	6	93	0.68	0.0041	IFNG,HLA-DQA1,CD40LG,CD40,TNF,IL10
hsa00830	Retinol metabolism	5	64	0.76	0.0044	ALDH1A1,CYP3A4,CYP1A2,UGT1A1,CYP1A1
hsa00982	Drug metabolism - cytochrome P450	5	64	0.76	0.0044	CYP3A4,CYP1A2,CYP2D6,UGT1A1,CYP2E1
hsa04270	Vascular smooth muscle contraction	7	133	0.59	0.0053	MAPK1,RAF1,MAPK3,PRKCB,EDN1,PRKCD,PRKCA
hsa04975	Fat digestion and absorption	4	41	0.86	0.0057	APOB,APOA1,SCARB1,CD36
hsa05100	Bacterial invasion of epithelial cells	5	70	0.72	0.0062	PIK3CA,MET,CAV1,CTNNB1,SRC
hsa04973	Carbohydrate digestion and absorption	4	44	0.83	0.0071	PIK3CA,PRKCB,AKT2,AKT1
hsa00220	Arginine biosynthesis	3	21	1.02	0.0072	NOS3,NOS2,GPT
hsa04977	Vitamin digestion and absorption	3	24	0.96	0.01	APOB,APOA1,SCARB1
hsa05030	Cocaine addiction	4	49	0.78	0.01	NFKB1,JUN,RELA,CREB1
hsa04020	Calcium signaling pathway	8	193	0.48	0.0106	EGF,EGFR,NOS3,PRKCB,NOS2,RYR1,CXCR4,PRKCA
hsa04950	Maturity onset diabetes of the young	3	26	0.93	0.012	GCK,HNF4A,INS
hsa00591	Linoleic acid metabolism	3	29	0.88	0.0158	CYP3A4,CYP1A2,CYP2E1
hsa00590	Arachidonic acid metabolism	4	61	0.68	0.0198	PTGS2,ALOX5,GGT1,CYP2E1
hsa04925	Aldosterone synthesis and secretion	5	95	0.59	0.0198	SCARB1,PRKCB,CREB1,PRKCA,LDLR
hsa05414	Dilated cardiomyopathy	5	95	0.59	0.0198	TGFB1,IGF1,LMNA,TNF,ITGB3
hsa05217	Basal cell carcinoma	4	62	0.68	0.0207	TP53,BAX,CTNNB1,CDKN1A
hsa04120	Ubiquitin mediated proteolysis	6	135	0.51	0.0208	KEAP1,SOCS1,SOCS3,XIAP,BRCA1,TRAF6
hsa04927	Cortisol synthesis and secretion	4	65	0.66	0.0239	SCARB1,SP1,CREB1,LDLR
hsa03440	Homologous recombination	3	39	0.75	0.032	ATM,BRCA2,BRCA1
hsa00380	Tryptophan metabolism	3	41	0.73	0.036	CAT,CYP1A2,CYP1A1
hsa00860	Porphyrin and chlorophyll metabolism	3	41	0.73	0.036	HMOX1,UGT1A1,ALAD
hsa00983	Drug metabolism - other enzymes	4	75	0.59	0.0366	MPO,CYP3A4,UGT1A1,CYP2E1
hsa04530	Tight junction	6	156	0.45	0.0374	CCND1,HSPA4,MAPK10,JUN,SRC,MAPK8
hsa04146	Peroxisome	4	79	0.57	0.0426	CAT,SOD1,NOS2,SOD2
hsa02010	ABC transporters	3	45	0.69	0.0441	ABCB11,ABCC8,ABCB1

## Sheet: ST15
Supplementary Table 15: Molecular pathways modulated by Thioacetamide. 57 genes modulated 167 molecular pathways. HBV associated pathways were highlighted with yellow color.
KEGG ID	Pathways description	Gene count	Background gene count	Strength	False discovery rate	Set of genes within the pathway
hsa05200	Pathways in cancer	26	517	1.25	9.79e-24	MAPK1,MMP2,TGFB1,HGF,EPO,PIK3CA,STAT3,CDK2,IGF1R,EGFR,IFNA1,PPARG,BAX,F2,CTNNB1,MTOR,JUN,MMP9,JAK2,AKT2,NFE2L2,BCL2,IL6,CXCR4,AKT1,VEGFA
hsa05161	Hepatitis B	18	159	1.61	1.17e-21	MAPK1,TGFB1,MAPK14,PIK3CA,STAT3,CDK2,IFNA1,BAX,JUN,MMP9,SRC,TLR4,JAK2,AKT2,BCL2,IL6,TNF,AKT1
hsa01521	EGFR tyrosine kinase inhibitor resistance	15	78	1.84	4.79e-21	MAPK1,HGF,PIK3CA,STAT3,IGF1R,EGFR,BAX,MTOR,SRC,JAK2,AKT2,BCL2,IL6,AKT1,VEGFA
hsa05205	Proteoglycans in cancer	18	196	1.51	1.96e-20	MAPK1,MMP2,TGFB1,HGF,MAPK14,PIK3CA,STAT3,IGF1R,EGFR,CTNNB1,MTOR,MMP9,SRC,TLR4,AKT2,TNF,AKT1,VEGFA
hsa04933	AGE-RAGE signaling pathway in diabetic complications	15	98	1.74	6.41e-20	MAPK1,MMP2,TGFB1,MAPK14,PIK3CA,STAT3,BAX,JUN,JAK2,AKT2,BCL2,IL6,TNF,AKT1,VEGFA
hsa01522	Endocrine resistance	14	95	1.72	2.27e-18	MAPK1,MMP2,MAPK14,PIK3CA,IGF1R,EGFR,BAX,MTOR,JUN,MMP9,SRC,AKT2,BCL2,AKT1
hsa04066	HIF-1 signaling pathway	14	106	1.67	7.94e-18	MAPK1,TIMP1,EPO,PIK3CA,STAT3,IGF1R,EGFR,MTOR,TLR4,AKT2,BCL2,IL6,AKT1,VEGFA
hsa05163	Human cytomegalovirus infection	16	218	1.42	8.27e-17	MAPK1,MAPK14,PIK3CA,STAT3,EGFR,IFNA1,BAX,CTNNB1,MTOR,SRC,AKT2,IL6,CXCR4,TNF,AKT1,VEGFA
hsa05167	Kaposi sarcoma-associated herpesvirus infection	15	187	1.46	2.83e-16	MAPK1,MAPK14,PIK3CA,STAT3,IFNA1,BAX,CTNNB1,MTOR,JUN,SRC,JAK2,AKT2,IL6,AKT1,VEGFA
hsa05152	Tuberculosis	14	168	1.47	2.21e-15	MAPK1,TGFB1,MAPK14,IFNA1,BAX,SRC,TLR4,JAK2,AKT2,BCL2,IL6,TNF,IL10,AKT1
hsa04926	Relaxin signaling pathway	13	128	1.56	2.66e-15	MAPK1,MMP2,TGFB1,MAPK14,MMP13,PIK3CA,EGFR,JUN,MMP9,SRC,AKT2,AKT1,VEGFA
hsa05418	Fluid shear stress and atherosclerosis	13	130	1.55	2.94e-15	MMP2,MAPK14,PIK3CA,CTNNB1,JUN,MMP9,SRC,AKT2,NFE2L2,BCL2,TNF,AKT1,VEGFA
hsa05170	Human immunodeficiency virus 1 infection	14	204	1.39	2.16e-14	MAPK1,MAPK14,PIK3CA,IFNA1,BAX,MTOR,JUN,TLR4,AKT2,CDK1,BCL2,CXCR4,TNF,AKT1
hsa05210	Colorectal cancer	11	82	1.68	3.57e-14	MAPK1,TGFB1,PIK3CA,EGFR,BAX,CTNNB1,MTOR,JUN,AKT2,BCL2,AKT1
hsa04151	PI3K-Akt signaling pathway	16	350	1.21	5.34e-14	MAPK1,HGF,EPO,PIK3CA,CDK2,IGF1R,EGFR,IFNA1,MTOR,TLR4,JAK2,AKT2,BCL2,IL6,AKT1,VEGFA
hsa05235	PD-L1 expression and PD-1 checkpoint pathway in cancer	11	88	1.65	6.37e-14	MAPK1,MAPK14,PIK3CA,STAT3,EGFR,MTOR,JUN,TLR4,JAK2,AKT2,AKT1
hsa04068	FoxO signaling pathway	12	127	1.53	6.59e-14	MAPK1,TGFB1,MAPK14,PIK3CA,STAT3,CDK2,IGF1R,EGFR,AKT2,IL6,IL10,AKT1
hsa05215	Prostate cancer	11	96	1.61	1.37e-13	MAPK1,PIK3CA,CDK2,IGF1R,EGFR,CTNNB1,MTOR,MMP9,AKT2,BCL2,AKT1
hsa05142	Chagas disease	11	99	1.6	1.77e-13	MAPK1,TGFB1,MAPK14,PIK3CA,JUN,TLR4,AKT2,IL6,TNF,IL10,AKT1
hsa05226	Gastric cancer	12	144	1.47	2.28e-13	MAPK1,TGFB1,HGF,PIK3CA,CDK2,EGFR,BAX,CTNNB1,MTOR,AKT2,BCL2,AKT1
hsa05145	Toxoplasmosis	11	105	1.57	2.92e-13	MAPK1,TGFB1,MAPK14,STAT3,TLR4,JAK2,AKT2,BCL2,TNF,IL10,AKT1
hsa05212	Pancreatic cancer	10	73	1.69	4.01e-13	MAPK1,TGFB1,PIK3CA,STAT3,EGFR,BAX,MTOR,AKT2,AKT1,VEGFA
hsa04630	JAK-STAT signaling pathway	12	160	1.43	6.46e-13	EPO,PIK3CA,STAT3,EGFR,IFNA1,MTOR,JAK2,AKT2,BCL2,IL6,IL10,AKT1
hsa05225	Hepatocellular carcinoma	12	160	1.43	6.46e-13	MAPK1,TGFB1,HGF,PIK3CA,IGF1R,EGFR,BAX,CTNNB1,MTOR,AKT2,NFE2L2,AKT1
hsa05131	Shigellosis	13	218	1.33	7.5e-13	MAPK1,MAPK14,PIK3CA,EGFR,BAX,MTOR,JUN,SRC,TLR4,AKT2,BCL2,TNF,AKT1
hsa05135	Yersinia infection	11	125	1.5	1.4e-12	MAPK1,MAPK14,PIK3CA,JUN,SRC,TLR4,AKT2,IL6,TNF,IL10,AKT1
hsa05162	Measles	11	138	1.45	3.73e-12	PIK3CA,STAT3,CDK2,IFNA1,BAX,JUN,TLR4,AKT2,BCL2,IL6,AKT1
hsa05169	Epstein-Barr virus infection	12	193	1.34	4.35e-12	MAPK14,PIK3CA,STAT3,CDK2,IFNA1,BAX,JUN,AKT2,BCL2,IL6,TNF,AKT1
hsa04510	Focal adhesion	12	198	1.33	5.59e-12	MAPK1,HGF,PIK3CA,IGF1R,EGFR,CTNNB1,JUN,SRC,AKT2,BCL2,AKT1,VEGFA
hsa04620	Toll-like receptor signaling pathway	10	101	1.55	5.88e-12	MAPK1,MAPK14,PIK3CA,IFNA1,JUN,TLR4,AKT2,IL6,TNF,AKT1
hsa04625	C-type lectin receptor signaling pathway	10	102	1.54	6.23e-12	MAPK1,MAPK14,PIK3CA,JUN,SRC,AKT2,IL6,TNF,IL10,AKT1
hsa05132	Salmonella infection	12	209	1.31	9.3e-12	MAPK1,MAPK14,PIK3CA,BAX,CTNNB1,JUN,TLR4,AKT2,BCL2,IL6,TNF,AKT1
hsa05160	Hepatitis C	11	156	1.4	1.07e-11	MAPK1,PIK3CA,STAT3,CDK2,EGFR,IFNA1,BAX,CTNNB1,AKT2,TNF,AKT1
hsa04915	Estrogen signaling pathway	10	133	1.43	6.72e-11	MAPK1,MMP2,PIK3CA,EGFR,JUN,MMP9,SRC,AKT2,BCL2,AKT1
hsa04015	Rap1 signaling pathway	11	202	1.29	1.4e-10	MAPK1,HGF,MAPK14,PIK3CA,IGF1R,EGFR,CTNNB1,SRC,AKT2,AKT1,VEGFA
hsa05224	Breast cancer	10	145	1.39	1.4e-10	MAPK1,PIK3CA,IGF1R,EGFR,BAX,CTNNB1,MTOR,JUN,AKT2,AKT1
hsa05321	Inflammatory bowel disease	8	60	1.68	1.4e-10	TGFB1,STAT3,JUN,TLR4,FOXP3,IL6,TNF,IL10
hsa04932	Non-alcoholic fatty liver disease	10	148	1.38	1.63e-10	TGFB1,PIK3CA,BAX,JUN,AKT2,IL6,TNF,CYP2E1,DDIT3,AKT1
hsa04659	Th17 cell differentiation	9	101	1.5	1.73e-10	MAPK1,TGFB1,MAPK14,STAT3,MTOR,JUN,FOXP3,JAK2,IL6
hsa04218	Cellular senescence	10	150	1.38	1.76e-10	MAPK1,TGFB1,MAPK14,PIK3CA,CDK2,MTOR,AKT2,CDK1,IL6,AKT1
hsa05211	Renal cell carcinoma	8	66	1.63	2.4e-10	MAPK1,TGFB1,HGF,PIK3CA,JUN,AKT2,AKT1,VEGFA
hsa04010	MAPK signaling pathway	12	288	1.17	2.56e-10	MAPK1,TGFB1,HGF,MAPK14,IGF1R,EGFR,JUN,AKT2,TNF,DDIT3,AKT1,VEGFA
hsa05223	Non-small cell lung cancer	8	68	1.62	2.85e-10	MAPK1,HGF,PIK3CA,STAT3,EGFR,BAX,AKT2,AKT1
hsa04917	Prolactin signaling pathway	8	69	1.62	3.1e-10	MAPK1,MAPK14,PIK3CA,STAT3,SRC,JAK2,AKT2,AKT1
hsa05140	Leishmaniasis	8	70	1.61	3.37e-10	MAPK1,TGFB1,MAPK14,JUN,TLR4,JAK2,TNF,IL10
hsa04668	TNF signaling pathway	9	112	1.46	3.49e-10	MAPK1,MAPK14,PIK3CA,JUN,MMP9,AKT2,IL6,TNF,AKT1
hsa05164	Influenza A	10	165	1.33	3.64e-10	MAPK1,PIK3CA,IFNA1,BAX,TLR4,JAK2,AKT2,IL6,TNF,AKT1
hsa05214	Glioma	8	72	1.6	3.89e-10	MAPK1,PIK3CA,IGF1R,EGFR,BAX,MTOR,AKT2,AKT1
hsa05218	Melanoma	8	72	1.6	3.89e-10	MAPK1,HGF,PIK3CA,IGF1R,EGFR,BAX,AKT2,AKT1
hsa04152	AMPK signaling pathway	9	120	1.43	5.73e-10	PIK3CA,IGF1R,PPARG,HMGCR,HNF4A,MTOR,AKT2,CD36,AKT1
hsa04380	Osteoclast differentiation	9	122	1.42	6.45e-10	MAPK1,TGFB1,MAPK14,PIK3CA,PPARG,JUN,AKT2,TNF,AKT1
hsa05165	Human papillomavirus infection	12	325	1.12	7.93e-10	MAPK1,PIK3CA,CDK2,EGFR,IFNA1,BAX,CTNNB1,MTOR,AKT2,TNF,AKT1,VEGFA
hsa05144	Malaria	7	46	1.73	8.1e-10	TGFB1,HGF,TLR4,IL6,TNF,CD36,IL10
hsa04012	ErbB signaling pathway	8	83	1.54	9.91e-10	MAPK1,PIK3CA,EGFR,MTOR,JUN,SRC,AKT2,AKT1
hsa04210	Apoptosis	9	132	1.38	1.16e-09	MAPK1,PIK3CA,BAX,JUN,AKT2,BCL2,TNF,DDIT3,AKT1
hsa04550	Signaling pathways regulating pluripotency of stem cells	9	140	1.36	1.87e-09	MAPK1,MAPK14,PIK3CA,STAT3,IGF1R,CTNNB1,JAK2,AKT2,AKT1
hsa04914	Progesterone-mediated oocyte maturation	8	94	1.48	2.37e-09	MAPK1,MAPK14,PIK3CA,CDK2,IGF1R,AKT2,CDK1,AKT1
hsa04370	VEGF signaling pathway	7	57	1.64	2.91e-09	MAPK1,MAPK14,PIK3CA,SRC,AKT2,AKT1,VEGFA
hsa05166	Human T-cell leukemia virus 1 infection	10	211	1.23	2.91e-09	MAPK1,TGFB1,PIK3CA,CDK2,BAX,JUN,AKT2,IL6,TNF,AKT1
hsa05213	Endometrial cancer	7	57	1.64	2.91e-09	MAPK1,PIK3CA,EGFR,BAX,CTNNB1,AKT2,AKT1
hsa04660	T cell receptor signaling pathway	8	101	1.45	3.78e-09	MAPK1,MAPK14,PIK3CA,JUN,AKT2,TNF,IL10,AKT1
hsa04931	Insulin resistance	8	107	1.42	5.71e-09	PIK3CA,STAT3,MTOR,AKT2,IL6,TNF,CD36,AKT1
hsa04722	Neurotrophin signaling pathway	8	114	1.4	9.01e-09	MAPK1,MAPK14,PIK3CA,BAX,JUN,AKT2,BCL2,AKT1
hsa04920	Adipocytokine signaling pathway	7	69	1.56	9.05e-09	STAT3,MTOR,JAK2,AKT2,TNF,CD36,AKT1
hsa05230	Central carbon metabolism in cancer	7	69	1.56	9.05e-09	MAPK1,PIK3CA,EGFR,MTOR,AKT2,G6PD,AKT1
hsa04071	Sphingolipid signaling pathway	8	116	1.39	9.79e-09	MAPK1,MAPK14,PIK3CA,BAX,AKT2,BCL2,TNF,AKT1
hsa04935	Growth hormone synthesis, secretion and action	8	118	1.38	1.1e-08	MAPK1,MAPK14,PIK3CA,STAT3,MTOR,JAK2,AKT2,AKT1
hsa05133	Pertussis	7	74	1.53	1.34e-08	MAPK1,MAPK14,JUN,TLR4,IL6,TNF,IL10
hsa05130	Pathogenic Escherichia coli infection	9	187	1.23	1.72e-08	MAPK1,MAPK14,BAX,F2,JUN,SRC,TLR4,IL6,TNF
hsa05219	Bladder cancer	6	41	1.72	1.73e-08	MAPK1,MMP2,EGFR,MMP9,SRC,VEGFA
hsa04211	Longevity regulating pathway	7	87	1.46	3.68e-08	PIK3CA,IGF1R,PPARG,BAX,MTOR,AKT2,AKT1
hsa04657	IL-17 signaling pathway	7	92	1.43	5.22e-08	MAPK1,MAPK14,MMP13,JUN,MMP9,IL6,TNF
hsa05231	Choline metabolism in cancer	7	96	1.41	6.79e-08	MAPK1,PIK3CA,EGFR,MTOR,JUN,AKT2,AKT1
hsa05206	MicroRNAs in cancer	8	160	1.25	9.6e-08	MAPK1,PIK3CA,STAT3,EGFR,MTOR,MMP9,BCL2,VEGFA
hsa04213	Longevity regulating pathway - multiple species	6	61	1.54	1.44e-07	PIK3CA,IGF1R,SOD1,MTOR,AKT2,AKT1
hsa04621	NOD-like receptor signaling pathway	8	174	1.21	1.74e-07	MAPK1,MAPK14,IFNA1,JUN,TLR4,BCL2,IL6,TNF
hsa04664	Fc epsilon RI signaling pathway	6	66	1.51	2.17e-07	MAPK1,MAPK14,PIK3CA,AKT2,TNF,AKT1
hsa05221	Acute myeloid leukemia	6	66	1.51	2.17e-07	MAPK1,PIK3CA,STAT3,MTOR,AKT2,AKT1
hsa05203	Viral carcinogenesis	8	182	1.19	2.34e-07	MAPK1,PIK3CA,STAT3,CDK2,BAX,JUN,SRC,CDK1
hsa04919	Thyroid hormone signaling pathway	7	119	1.32	2.51e-07	MAPK1,PIK3CA,CTNNB1,MTOR,SRC,AKT2,AKT1
hsa04062	Chemokine signaling pathway	8	186	1.18	2.68e-07	MAPK1,PIK3CA,STAT3,SRC,JAK2,AKT2,CXCR4,AKT1
hsa01524	Platinum drug resistance	6	70	1.48	2.82e-07	MAPK1,PIK3CA,BAX,AKT2,BCL2,AKT1
hsa04611	Platelet activation	7	122	1.31	2.85e-07	MAPK1,MAPK14,PIK3CA,F2,SRC,AKT2,AKT1
hsa05168	Herpes simplex virus 1 infection	11	479	0.91	3.74e-07	PIK3CA,IFNA1,BAX,MTOR,SRC,JAK2,AKT2,BCL2,IL6,TNF,AKT1
hsa05220	Chronic myeloid leukemia	6	75	1.45	4e-07	MAPK1,TGFB1,PIK3CA,BAX,AKT2,AKT1
hsa04140	Autophagy - animal	7	130	1.28	4.16e-07	MAPK1,PIK3CA,IGF1R,MTOR,AKT2,BCL2,AKT1
hsa05323	Rheumatoid arthritis	6	85	1.4	7.85e-07	TGFB1,JUN,TLR4,IL6,TNF,VEGFA
hsa04072	Phospholipase D signaling pathway	7	147	1.23	9.04e-07	MAPK1,PIK3CA,EGFR,F2,MTOR,AKT2,AKT1
hsa04217	Necroptosis	7	149	1.22	9.76e-07	STAT3,IFNA1,BAX,TLR4,JAK2,BCL2,TNF
hsa04912	GnRH signaling pathway	6	89	1.38	9.82e-07	MAPK1,MMP2,MAPK14,EGFR,JUN,SRC
hsa04014	Ras signaling pathway	8	226	1.1	1.01e-06	MAPK1,HGF,PIK3CA,IGF1R,EGFR,AKT2,AKT1,VEGFA
hsa04150	mTOR signaling pathway	7	151	1.22	1.03e-06	MAPK1,PIK3CA,IGF1R,MTOR,AKT2,TNF,AKT1
hsa05222	Small cell lung cancer	6	92	1.37	1.14e-06	PIK3CA,CDK2,BAX,AKT2,BCL2,AKT1
hsa05146	Amoebiasis	6	100	1.33	1.8e-06	TGFB1,PIK3CA,TLR4,IL6,TNF,IL10
hsa05010	Alzheimer disease	9	355	0.96	2.5e-06	MAPK1,PIK3CA,CTNNB1,MTOR,AKT2,IL6,TNF,DDIT3,AKT1
hsa04670	Leukocyte transendothelial migration	6	109	1.29	2.85e-06	MMP2,MAPK14,PIK3CA,CTNNB1,MMP9,CXCR4
hsa04725	Cholinergic synapse	6	110	1.29	2.97e-06	MAPK1,PIK3CA,JAK2,AKT2,BCL2,AKT1
hsa05020	Prion disease	8	265	1.03	3e-06	MAPK1,MAPK14,PIK3CA,SOD1,BAX,IL6,TNF,DDIT3
hsa04060	Cytokine-cytokine receptor interaction	8	282	1	4.68e-06	TGFB1,EPO,IFNA1,BMP6,IL6,CXCR4,TNF,IL10
hsa04520	Adherens junction	5	67	1.42	5.86e-06	MAPK1,IGF1R,EGFR,CTNNB1,SRC
hsa04662	B cell receptor signaling pathway	5	78	1.36	1.18e-05	MAPK1,PIK3CA,JUN,AKT2,AKT1
hsa05143	African trypanosomiasis	4	36	1.6	1.54e-05	APOA1,IL6,TNF,IL10
hsa05216	Thyroid cancer	4	36	1.6	1.54e-05	MAPK1,PPARG,BAX,CTNNB1
hsa04672	Intestinal immune network for IgA production	4	43	1.52	2.91e-05	TGFB1,IL6,CXCR4,IL10
hsa05202	Transcriptional misregulation in cancer	6	171	1.1	3.18e-05	IGF1R,PPARG,BAX,MMP9,IL6,DDIT3
hsa04930	Type II diabetes mellitus	4	46	1.49	3.66e-05	MAPK1,PIK3CA,MTOR,TNF
hsa04114	Oocyte meiosis	5	120	1.17	8.2e-05	MAPK1,MAPK14,CDK2,IGF1R,CDK1
hsa04810	Regulation of actin cytoskeleton	6	209	1.01	9.3e-05	MAPK1,PIK3CA,EGFR,F2,SRC,CXCR4
hsa04929	GnRH secretion	4	63	1.35	0.00011	MAPK1,PIK3CA,AKT2,AKT1
hsa04910	Insulin signaling pathway	5	133	1.13	0.00013	MAPK1,PIK3CA,MTOR,AKT2,AKT1
hsa05120	Epithelial cell signaling in Helicobacter pylori infection	4	67	1.33	0.00014	MAPK14,EGFR,JUN,SRC
hsa04115	p53 signaling pathway	4	72	1.3	0.00018	CDK2,BAX,CDK1,BCL2
hsa05014	Amyotrophic lateral sclerosis	7	352	0.85	0.00018	MAPK14,SOD1,BAX,MTOR,BCL2,TNF,DDIT3
hsa04261	Adrenergic signaling in cardiomyocytes	5	147	1.08	0.0002	MAPK1,MAPK14,AKT2,BCL2,AKT1
hsa04540	Gap junction	4	87	1.21	0.00036	MAPK1,EGFR,SRC,CDK1
hsa04658	Th1 and Th2 cell differentiation	4	87	1.21	0.00036	MAPK1,MAPK14,JUN,JAK2
hsa04666	Fc gamma R-mediated phagocytosis	4	90	1.2	0.0004	MAPK1,PIK3CA,AKT2,AKT1
hsa04350	TGF-beta signaling pathway	4	91	1.19	0.00041	MAPK1,TGFB1,BMP6,TNF
hsa04640	Hematopoietic cell lineage	4	91	1.19	0.00041	EPO,IL6,TNF,CD36
hsa04061	Viral protein interaction with cytokine and cytokine receptor	4	96	1.17	0.0005	IL6,CXCR4,TNF,IL10
hsa04928	Parathyroid hormone synthesis, secretion and action	4	103	1.14	0.00064	MAPK1,MMP13,EGFR,BCL2
hsa04973	Carbohydrate digestion and absorption	3	44	1.38	0.00085	PIK3CA,AKT2,AKT1
hsa04024	cAMP signaling pathway	5	208	0.93	0.00088	MAPK1,PIK3CA,JUN,AKT2,AKT1
hsa04650	Natural killer cell mediated cytotoxicity	4	121	1.07	0.0011	MAPK1,PIK3CA,IFNA1,TNF
hsa04371	Apelin signaling pathway	4	131	1.04	0.0015	MAPK1,MTOR,AKT2,AKT1
hsa04923	Regulation of lipolysis in adipocytes	3	54	1.3	0.0015	PIK3CA,AKT2,AKT1
hsa05134	Legionellosis	3	55	1.29	0.0015	TLR4,IL6,TNF
hsa05017	Spinocerebellar ataxia	4	135	1.02	0.0016	PIK3CA,MTOR,AKT2,AKT1
hsa04921	Oxytocin signaling pathway	4	149	0.98	0.0023	MAPK1,EGFR,JUN,SRC
hsa04934	Cushing syndrome	4	153	0.97	0.0025	MAPK1,CDK2,EGFR,CTNNB1
hsa04622	RIG-I-like receptor signaling pathway	3	70	1.18	0.0029	MAPK14,IFNA1,TNF
hsa05100	Bacterial invasion of epithelial cells	3	70	1.18	0.0029	PIK3CA,CTNNB1,SRC
hsa04141	Protein processing in endoplasmic reticulum	4	165	0.94	0.0033	BAX,NFE2L2,BCL2,DDIT3
hsa03320	PPAR signaling pathway	3	75	1.15	0.0034	APOA1,PPARG,CD36
hsa04360	Axon guidance	4	177	0.91	0.0041	MAPK1,PIK3CA,SRC,CXCR4
hsa05410	Hypertrophic cardiomyopathy	3	89	1.08	0.0054	TGFB1,IL6,TNF
hsa04750	Inflammatory mediator regulation of TRP channels	3	94	1.06	0.0063	MAPK14,PIK3CA,SRC
hsa05310	Asthma	2	27	1.42	0.0073	TNF,IL10
hsa04064	NF-kappa B signaling pathway	3	101	1.02	0.0075	TLR4,BCL2,TNF
hsa00591	Linoleic acid metabolism	2	29	1.39	0.0082	CYP3A4,CYP2E1
hsa04215	Apoptosis - multiple species	2	30	1.38	0.0086	BAX,BCL2
hsa01523	Antifolate resistance	2	31	1.36	0.0091	IL6,TNF
hsa05330	Allograft rejection	2	34	1.32	0.0107	TNF,IL10
hsa04110	Cell cycle	3	120	0.95	0.0115	TGFB1,CDK2,CDK1
hsa04144	Endocytosis	4	241	0.77	0.0115	IGF1R,EGFR,SRC,CXCR4
hsa05332	Graft-versus-host disease	2	36	1.3	0.0117	IL6,TNF
hsa04960	Aldosterone-regulated sodium reabsorption	2	37	1.28	0.0122	MAPK1,PIK3CA
hsa04728	Dopaminergic synapse	3	128	0.92	0.0134	MAPK14,AKT2,AKT1
hsa04975	Fat digestion and absorption	2	41	1.24	0.0146	APOA1,CD36
hsa04979	Cholesterol metabolism	2	48	1.17	0.0194	APOA1,CD36
hsa05320	Autoimmune thyroid disease	2	48	1.17	0.0194	IFNA1,IL10
hsa04913	Ovarian steroidogenesis	2	50	1.15	0.0207	IGF1R,BMP6
hsa04390	Hippo signaling pathway	3	153	0.84	0.021	TGFB1,BMP6,CTNNB1
hsa05016	Huntington disease	4	298	0.68	0.0221	SOD1,PPARG,BAX,MTOR
hsa00480	Glutathione metabolism	2	53	1.13	0.0226	G6PD,GGT1
hsa04022	cGMP-PKG signaling pathway	3	162	0.82	0.024	MAPK1,AKT2,AKT1
hsa00140	Steroid hormone biosynthesis	2	59	1.08	0.0272	CYP3A4,CYP2E1
hsa04730	Long-term depression	2	59	1.08	0.0272	MAPK1,IGF1R
hsa00590	Arachidonic acid metabolism	2	61	1.07	0.0285	GGT1,CYP2E1
hsa04623	Cytosolic DNA-sensing pathway	2	62	1.06	0.0292	IFNA1,IL6
hsa05217	Basal cell carcinoma	2	62	1.06	0.0292	BAX,CTNNB1
hsa04137	Mitophagy - animal	2	63	1.05	0.0297	JUN,SRC
hsa00830	Retinol metabolism	2	64	1.05	0.0304	ALDH1A1,CYP3A4
hsa00982	Drug metabolism - cytochrome P450	2	64	1.05	0.0304	CYP3A4,CYP2E1
hsa00980	Metabolism of xenobiotics by cytochrome P450	2	69	1.01	0.0345	CYP3A4,CYP2E1
hsa00983	Drug metabolism - other enzymes	2	75	0.98	0.04	CYP3A4,CYP2E1
hsa05204	Chemical carcinogenesis	2	75	0.98	0.04	CYP3A4,CYP2E1

## Sheet: ST16
Supplementary Table 16: Molecular pathways modulated by Rifampicin. 54 genes modulated 172 molecular pathways. HBV associated pathways were highlighted with yellow color.
KEGG ID	Pathways description	Gene count	Background gene count	Strength	False discovery rate	Set of genes within the pathway
hsa05200	Pathways in cancer	25	517	1.26	5.01e-23	MAPK1,HGF,NFKB1,IFNG,STAT3,CDK6,CDK2,IGF1R,TP53,IFNAR1,EGFR,BAX,CXCL8,TERT,GSTM1,NOS2,IFNAR2,PTGS2,FASLG,JUN,MMP9,AKT2,BCL2,CDKN2A,AKT1
hsa05161	Hepatitis B	18	159	1.63	3.57e-22	MAPK1,SLC10A1,NFKB1,MAPK14,STAT3,CDK2,TP53,IFNAR1,BAX,CXCL8,ATF4,FASLG,JUN,MMP9,AKT2,BCL2,TNF,AKT1
hsa05160	Hepatitis C	17	156	1.61	9.95e-21	MAPK1,NFKB1,IFNG,STAT3,CDK6,CDK2,TP53,IFNAR1,EGFR,BAX,EIF2AK3,IFNAR2,FASLG,AKT2,TNF,AKT1,LDLR
hsa05163	Human cytomegalovirus infection	17	218	1.47	1.53e-18	MAPK1,NFKB1,MAPK14,IL1B,STAT3,CDK6,TP53,EGFR,BAX,CXCL8,ATF4,PTGS2,FASLG,AKT2,TNF,CDKN2A,AKT1
hsa05162	Measles	15	138	1.61	2.8e-18	NFKB1,IL1B,STAT3,CDK6,CDK2,TP53,IFNAR1,BAX,EIF2AK3,IFNAR2,FASLG,JUN,AKT2,BCL2,AKT1
hsa04932	Non-alcoholic fatty liver disease	15	148	1.58	6.2e-18	NFKB1,IL1B,BAX,CXCL8,EIF2AK3,ATF4,SREBF1,FASLG,JUN,AKT2,INS,TNF,CYP2E1,DDIT3,AKT1
hsa04933	AGE-RAGE signaling pathway in diabetic complications	13	98	1.7	7.49e-17	MAPK1,NFKB1,MAPK14,NOX4,IL1B,STAT3,BAX,CXCL8,JUN,AKT2,BCL2,TNF,AKT1
hsa05142	Chagas disease	13	99	1.69	7.49e-17	MAPK1,NFKB1,IFNG,MAPK14,IL1B,CXCL8,NOS2,FASLG,JUN,AKT2,TNF,IL10,AKT1
hsa04010	MAPK signaling pathway	16	288	1.32	1.74e-15	MAPK1,HGF,NFKB1,MAPK14,IL1B,IGF1R,TP53,EGFR,ATF4,FASLG,JUN,AKT2,INS,TNF,DDIT3,AKT1
hsa04210	Apoptosis	13	132	1.57	1.89e-15	MAPK1,NFKB1,TP53,BAX,EIF2AK3,ATF4,FASLG,JUN,AKT2,BCL2,TNF,DDIT3,AKT1
hsa01522	Endocrine resistance	12	95	1.68	1.93e-15	MAPK1,MAPK14,IGF1R,TP53,EGFR,BAX,JUN,MMP9,AKT2,BCL2,CDKN2A,AKT1
hsa05215	Prostate cancer	12	96	1.67	1.99e-15	MAPK1,NFKB1,CDK2,IGF1R,TP53,EGFR,ATF4,MMP9,AKT2,INS,BCL2,AKT1
hsa05167	Kaposi sarcoma-associated herpesvirus infection	14	187	1.45	2.89e-15	MAPK1,NFKB1,MAPK14,STAT3,CDK6,TP53,IFNAR1,BAX,CXCL8,IFNAR2,PTGS2,JUN,AKT2,AKT1
hsa05169	Epstein-Barr virus infection	14	193	1.44	4.06e-15	NFKB1,MAPK14,STAT3,CDK6,CDK2,TP53,IFNAR1,BAX,IFNAR2,JUN,AKT2,BCL2,TNF,AKT1
hsa05145	Toxoplasmosis	12	105	1.63	4.3e-15	MAPK1,NFKB1,IFNG,MAPK14,STAT3,NOS2,AKT2,BCL2,TNF,IL10,AKT1,LDLR
hsa04151	PI3K-Akt signaling pathway	16	350	1.24	1.78e-14	MAPK1,HGF,NFKB1,CDK6,CDK2,IGF1R,TP53,IFNAR1,EGFR,ATF4,IFNAR2,FASLG,AKT2,INS,BCL2,AKT1
hsa05164	Influenza A	13	165	1.47	1.78e-14	MAPK1,NFKB1,IFNG,IL1B,CDK6,IFNAR1,BAX,CXCL8,IFNAR2,FASLG,AKT2,TNF,AKT1
hsa05418	Fluid shear stress and atherosclerosis	12	130	1.54	3.88e-14	NFKB1,IFNG,MAPK14,IL1B,TP53,GSTM1,JUN,MMP9,AKT2,BCL2,TNF,AKT1
hsa04620	Toll-like receptor signaling pathway	11	101	1.61	1.12e-13	MAPK1,NFKB1,MAPK14,IL1B,IFNAR1,CXCL8,IFNAR2,JUN,AKT2,TNF,AKT1
hsa05165	Human papillomavirus infection	15	325	1.24	1.18e-13	MAPK1,NFKB1,CDK6,CDK2,TP53,IFNAR1,EGFR,BAX,TERT,IFNAR2,PTGS2,FASLG,AKT2,TNF,AKT1
hsa05223	Non-small cell lung cancer	10	68	1.74	1.2e-13	MAPK1,HGF,STAT3,CDK6,TP53,EGFR,BAX,AKT2,CDKN2A,AKT1
hsa05140	Leishmaniasis	10	70	1.73	1.49e-13	MAPK1,NFKB1,IFNG,MAPK14,IL1B,NOS2,PTGS2,JUN,TNF,IL10
hsa04066	HIF-1 signaling pathway	11	106	1.59	1.51e-13	MAPK1,NFKB1,IFNG,STAT3,IGF1R,EGFR,NOS2,AKT2,INS,BCL2,AKT1
hsa05218	Melanoma	10	72	1.72	1.77e-13	MAPK1,HGF,CDK6,IGF1R,TP53,EGFR,BAX,AKT2,CDKN2A,AKT1
hsa05212	Pancreatic cancer	10	73	1.71	1.93e-13	MAPK1,NFKB1,STAT3,CDK6,TP53,EGFR,BAX,AKT2,CDKN2A,AKT1
hsa04668	TNF signaling pathway	11	112	1.57	2.34e-13	MAPK1,NFKB1,MAPK14,IL1B,ATF4,PTGS2,JUN,MMP9,AKT2,TNF,AKT1
hsa04722	Neurotrophin signaling pathway	11	114	1.56	2.65e-13	MAPK1,NFKB1,MAPK14,TP53,BAX,ATF4,FASLG,JUN,AKT2,BCL2,AKT1
hsa05225	Hepatocellular carcinoma	12	160	1.45	2.65e-13	MAPK1,HGF,CDK6,IGF1R,TP53,EGFR,BAX,TERT,GSTM1,AKT2,CDKN2A,AKT1
hsa05131	Shigellosis	13	218	1.35	2.92e-13	MAPK1,NFKB1,MAPK14,IL1B,TP53,EGFR,BAX,CXCL8,JUN,AKT2,BCL2,TNF,AKT1
hsa05152	Tuberculosis	12	168	1.43	4.13e-13	MAPK1,NFKB1,IFNG,MAPK14,IL1B,BAX,NOS2,AKT2,BCL2,TNF,IL10,AKT1
hsa04380	Osteoclast differentiation	11	122	1.53	4.72e-13	MAPK1,NFKB1,IFNG,MAPK14,IL1B,IFNAR1,IFNAR2,JUN,AKT2,TNF,AKT1
hsa04068	FoxO signaling pathway	11	127	1.51	6.91e-13	MAPK1,MAPK14,STAT3,CDK2,IGF1R,EGFR,FASLG,AKT2,INS,IL10,AKT1
hsa04657	IL-17 signaling pathway	10	92	1.61	1.23e-12	MAPK1,NFKB1,IFNG,MAPK14,IL1B,CXCL8,PTGS2,JUN,MMP9,TNF
hsa05222	Small cell lung cancer	10	92	1.61	1.23e-12	NFKB1,CDK6,CDK2,TP53,BAX,NOS2,PTGS2,AKT2,BCL2,AKT1
hsa05205	Proteoglycans in cancer	12	196	1.36	2e-12	MAPK1,HGF,MAPK14,STAT3,IGF1R,TP53,EGFR,FASLG,MMP9,AKT2,TNF,AKT1
hsa05226	Gastric cancer	11	144	1.46	2.23e-12	MAPK1,HGF,CDK2,TP53,EGFR,BAX,TERT,AKT2,BCL2,AKT1,ABCB1
hsa04625	C-type lectin receptor signaling pathway	10	102	1.57	2.87e-12	MAPK1,NFKB1,MAPK14,IL1B,PTGS2,JUN,AKT2,TNF,IL10,AKT1
hsa04218	Cellular senescence	11	150	1.44	3.22e-12	MAPK1,NFKB1,MAPK14,CDK6,CDK2,TP53,CXCL8,AKT2,CDK1,CDKN2A,AKT1
hsa05166	Human T-cell leukemia virus 1 infection	12	211	1.33	4.12e-12	MAPK1,NFKB1,CDK2,TP53,BAX,TERT,ATF4,JUN,AKT2,TNF,CDKN2A,AKT1
hsa01524	Platinum drug resistance	9	70	1.68	4.68e-12	MAPK1,TP53,BAX,GSTM1,FASLG,AKT2,BCL2,CDKN2A,AKT1
hsa05206	MicroRNAs in cancer	11	160	1.41	5.76e-12	MAPK1,NFKB1,STAT3,CDK6,TP53,EGFR,PTGS2,MMP9,BCL2,CDKN2A,ABCB1
hsa05214	Glioma	9	72	1.67	5.76e-12	MAPK1,CDK6,IGF1R,TP53,EGFR,BAX,AKT2,CDKN2A,AKT1
hsa05133	Pertussis	9	74	1.66	6.89e-12	MAPK1,NFKB1,MAPK14,IL1B,CXCL8,NOS2,JUN,TNF,IL10
hsa01521	EGFR tyrosine kinase inhibitor resistance	9	78	1.64	1.04e-11	MAPK1,HGF,STAT3,IGF1R,EGFR,BAX,AKT2,BCL2,AKT1
hsa05135	Yersinia infection	10	125	1.48	1.57e-11	MAPK1,NFKB1,MAPK14,IL1B,CXCL8,JUN,AKT2,TNF,IL10,AKT1
hsa04926	Relaxin signaling pathway	10	128	1.47	1.92e-11	MAPK1,NFKB1,MAPK14,EGFR,NOS2,ATF4,JUN,MMP9,AKT2,AKT1
hsa05203	Viral carcinogenesis	11	182	1.36	1.92e-11	MAPK1,NFKB1,STAT3,CDK6,CDK2,TP53,BAX,ATF4,JUN,CDK1,CDKN2A
hsa05235	PD-L1 expression and PD-1 checkpoint pathway in cancer	9	88	1.59	2.61e-11	MAPK1,NFKB1,IFNG,MAPK14,STAT3,EGFR,JUN,AKT2,AKT1
hsa05170	Human immunodeficiency virus 1 infection	11	204	1.31	5.92e-11	MAPK1,NFKB1,MAPK14,BAX,FASLG,JUN,AKT2,CDK1,BCL2,TNF,AKT1
hsa05010	Alzheimer disease	13	355	1.14	6.36e-11	MAPK1,NFKB1,NOX4,IL1B,EIF2AK3,NOS2,ATF4,PTGS2,AKT2,INS,TNF,DDIT3,AKT1
hsa05132	Salmonella infection	11	209	1.3	7.3e-11	MAPK1,NFKB1,MAPK14,IL1B,BAX,CXCL8,JUN,AKT2,BCL2,TNF,AKT1
hsa04660	T cell receptor signaling pathway	9	101	1.53	7.63e-11	MAPK1,NFKB1,IFNG,MAPK14,JUN,AKT2,TNF,IL10,AKT1
hsa04071	Sphingolipid signaling pathway	9	116	1.47	2.39e-10	MAPK1,NFKB1,MAPK14,TP53,BAX,AKT2,BCL2,TNF,AKT1
hsa04621	NOD-like receptor signaling pathway	10	174	1.33	2.88e-10	MAPK1,NFKB1,MAPK14,IL1B,IFNAR1,CXCL8,IFNAR2,JUN,BCL2,TNF
hsa05220	Chronic myeloid leukemia	8	75	1.6	2.88e-10	MAPK1,NFKB1,CDK6,TP53,BAX,AKT2,CDKN2A,AKT1
hsa05210	Colorectal cancer	8	82	1.56	5.47e-10	MAPK1,TP53,EGFR,BAX,JUN,AKT2,BCL2,AKT1
hsa04211	Longevity regulating pathway	8	87	1.54	8.34e-10	NFKB1,IGF1R,TP53,BAX,ATF4,AKT2,INS,AKT1
hsa04914	Progesterone-mediated oocyte maturation	8	94	1.51	1.43e-09	MAPK1,MAPK14,CDK2,IGF1R,AKT2,CDK1,INS,AKT1
hsa05224	Breast cancer	9	145	1.37	1.43e-09	MAPK1,CDK6,IGF1R,TP53,EGFR,BAX,JUN,AKT2,AKT1
hsa04217	Necroptosis	9	149	1.36	1.74e-09	IFNG,IL1B,STAT3,IFNAR1,BAX,IFNAR2,FASLG,BCL2,TNF
hsa05168	Herpes simplex virus 1 infection	13	479	1.01	1.9e-09	NFKB1,IFNG,IL1B,TP53,IFNAR1,BAX,EIF2AK3,IFNAR2,FASLG,AKT2,BCL2,TNF,AKT1
hsa05321	Inflammatory bowel disease	7	60	1.64	2.52e-09	NFKB1,IFNG,IL1B,STAT3,JUN,TNF,IL10
hsa04630	JAK-STAT signaling pathway	9	160	1.33	3.01e-09	IFNG,STAT3,IFNAR1,EGFR,IFNAR2,AKT2,BCL2,IL10,AKT1
hsa04917	Prolactin signaling pathway	7	69	1.58	6.03e-09	MAPK1,NFKB1,MAPK14,STAT3,AKT2,INS,AKT1
hsa05143	African trypanosomiasis	6	36	1.8	6.49e-09	IFNG,APOA1,IL1B,FASLG,TNF,IL10
hsa04115	p53 signaling pathway	7	72	1.56	7.71e-09	CDK6,CDK2,TP53,BAX,CDK1,BCL2,CDKN2A
hsa05130	Pathogenic Escherichia coli infection	9	187	1.26	1.05e-08	MAPK1,NFKB1,MAPK14,IL1B,BAX,CXCL8,FASLG,JUN,TNF
hsa05219	Bladder cancer	6	41	1.74	1.26e-08	MAPK1,TP53,EGFR,CXCL8,MMP9,CDKN2A
hsa04915	Estrogen signaling pathway	8	133	1.35	1.64e-08	MAPK1,EGFR,ATF4,JUN,MMP9,AKT2,BCL2,AKT1
hsa05144	Malaria	6	46	1.69	2.29e-08	HGF,IFNG,IL1B,CXCL8,TNF,IL10
hsa04014	Ras signaling pathway	9	226	1.18	4.85e-08	MAPK1,HGF,NFKB1,IGF1R,EGFR,FASLG,AKT2,INS,AKT1
hsa05146	Amoebiasis	7	100	1.42	6.01e-08	NFKB1,IFNG,IL1B,CXCL8,NOS2,TNF,IL10
hsa04659	Th17 cell differentiation	7	101	1.42	6.32e-08	MAPK1,NFKB1,IFNG,MAPK14,IL1B,STAT3,JUN
hsa05213	Endometrial cancer	6	57	1.6	7.08e-08	MAPK1,TP53,EGFR,BAX,AKT2,AKT1
hsa04931	Insulin resistance	7	107	1.39	8.97e-08	NFKB1,STAT3,SREBF1,AKT2,INS,TNF,AKT1
hsa04152	AMPK signaling pathway	7	120	1.34	1.87e-07	IGF1R,HMGCR,HNF4A,SREBF1,AKT2,INS,AKT1
hsa04510	Focal adhesion	8	198	1.18	2.85e-07	MAPK1,HGF,IGF1R,EGFR,JUN,AKT2,BCL2,AKT1
hsa04140	Autophagy - animal	7	130	1.31	3.08e-07	MAPK1,IGF1R,EIF2AK3,AKT2,INS,BCL2,AKT1
hsa05204	Chemical carcinogenesis	6	75	1.48	3.08e-07	NAT2,GSTM1,CYP3A4,CYP1A2,PTGS2,CYP2E1
hsa04015	Rap1 signaling pathway	8	202	1.17	3.18e-07	MAPK1,HGF,MAPK14,IGF1R,EGFR,AKT2,INS,AKT1
hsa04940	Type I diabetes mellitus	5	39	1.68	4.47e-07	IFNG,IL1B,FASLG,INS,TNF
hsa04934	Cushing syndrome	7	153	1.24	8.48e-07	MAPK1,CDK6,CDK2,EGFR,ATF4,CDKN2A,LDLR
hsa04064	NF-kappa B signaling pathway	6	101	1.35	1.54e-06	NFKB1,IL1B,CXCL8,PTGS2,BCL2,TNF
hsa05014	Amyotrophic lateral sclerosis	9	352	0.98	1.6e-06	MAPK14,TP53,BAX,EIF2AK3,NOS2,ATF4,BCL2,TNF,DDIT3
hsa05202	Transcriptional misregulation in cancer	7	171	1.19	1.69e-06	NFKB1,IGF1R,TP53,BAX,CXCL8,MMP9,DDIT3
hsa05020	Prion disease	8	265	1.06	2.2e-06	MAPK1,MAPK14,IL1B,BAX,EIF2AK3,ATF4,TNF,DDIT3
hsa04370	VEGF signaling pathway	5	57	1.52	2.39e-06	MAPK1,MAPK14,PTGS2,AKT2,AKT1
hsa04060	Cytokine-cytokine receptor interaction	8	282	1.03	3.38e-06	IFNG,IL1B,IFNAR1,CXCL8,IFNAR2,FASLG,TNF,IL10
hsa04935	Growth hormone synthesis, secretion and action	6	118	1.28	3.42e-06	MAPK1,MAPK14,STAT3,ATF4,AKT2,AKT1
hsa04114	Oocyte meiosis	6	120	1.27	3.72e-06	MAPK1,MAPK14,CDK2,IGF1R,CDK1,INS
hsa04650	Natural killer cell mediated cytotoxicity	6	121	1.27	3.85e-06	MAPK1,IFNG,IFNAR1,IFNAR2,FASLG,TNF
hsa04664	Fc epsilon RI signaling pathway	5	66	1.45	4.48e-06	MAPK1,MAPK14,AKT2,TNF,AKT1
hsa05211	Renal cell carcinoma	5	66	1.45	4.48e-06	MAPK1,HGF,JUN,AKT2,AKT1
hsa05221	Acute myeloid leukemia	5	66	1.45	4.48e-06	MAPK1,NFKB1,STAT3,AKT2,AKT1
hsa05120	Epithelial cell signaling in Helicobacter pylori infection	5	67	1.45	4.65e-06	NFKB1,MAPK14,EGFR,CXCL8,JUN
hsa04920	Adipocytokine signaling pathway	5	69	1.44	5.27e-06	NFKB1,STAT3,AKT2,TNF,AKT1
hsa05230	Central carbon metabolism in cancer	5	69	1.44	5.27e-06	MAPK1,TP53,EGFR,AKT2,AKT1
hsa04550	Signaling pathways regulating pluripotency of stem cells	6	140	1.21	8.07e-06	MAPK1,MAPK14,STAT3,IGF1R,AKT2,AKT1
hsa04662	B cell receptor signaling pathway	5	78	1.38	9.05e-06	MAPK1,NFKB1,JUN,AKT2,AKT1
hsa05330	Allograft rejection	4	34	1.65	1.02e-05	IFNG,FASLG,TNF,IL10
hsa04072	Phospholipase D signaling pathway	6	147	1.19	1.03e-05	MAPK1,EGFR,CXCL8,AKT2,INS,AKT1
hsa04261	Adrenergic signaling in cardiomyocytes	6	147	1.19	1.03e-05	MAPK1,MAPK14,ATF4,AKT2,BCL2,AKT1
hsa04012	ErbB signaling pathway	5	83	1.36	1.16e-05	MAPK1,EGFR,JUN,AKT2,AKT1
hsa04150	mTOR signaling pathway	6	151	1.17	1.16e-05	MAPK1,IGF1R,AKT2,INS,TNF,AKT1
hsa05332	Graft-versus-host disease	4	36	1.62	1.2e-05	IFNG,IL1B,FASLG,TNF
hsa05323	Rheumatoid arthritis	5	85	1.35	1.26e-05	IFNG,IL1B,CXCL8,JUN,TNF
hsa04658	Th1 and Th2 cell differentiation	5	87	1.33	1.39e-05	MAPK1,NFKB1,IFNG,MAPK14,JUN
hsa04912	GnRH signaling pathway	5	89	1.33	1.54e-05	MAPK1,MAPK14,EGFR,ATF4,JUN
hsa04976	Bile secretion	5	89	1.33	1.54e-05	SLC10A1,HMGCR,CYP3A4,LDLR,ABCB1
hsa05231	Choline metabolism in cancer	5	96	1.29	2.14e-05	MAPK1,EGFR,JUN,AKT2,AKT1
hsa04062	Chemokine signaling pathway	6	186	1.08	3.44e-05	MAPK1,NFKB1,STAT3,CXCL8,AKT2,AKT1
hsa04913	Ovarian steroidogenesis	4	50	1.48	3.77e-05	IGF1R,PTGS2,INS,LDLR
hsa04725	Cholinergic synapse	5	110	1.23	3.93e-05	MAPK1,ATF4,AKT2,BCL2,AKT1
hsa04923	Regulation of lipolysis in adipocytes	4	54	1.45	4.94e-05	PTGS2,AKT2,INS,AKT1
hsa05134	Legionellosis	4	55	1.44	5.24e-05	NFKB1,IL1B,CXCL8,TNF
hsa04110	Cell cycle	5	120	1.2	5.74e-05	CDK6,CDK2,TP53,CDK1,CDKN2A
hsa04213	Longevity regulating pathway - multiple species	4	61	1.39	7.57e-05	IGF1R,AKT2,INS,AKT1
hsa04137	Mitophagy - animal	4	63	1.38	8.47e-05	TP53,EIF2AK3,ATF4,JUN
hsa00982	Drug metabolism - cytochrome P450	4	64	1.37	8.9e-05	GSTM1,CYP3A4,CYP1A2,CYP2E1
hsa04910	Insulin signaling pathway	5	133	1.15	8.94e-05	MAPK1,SREBF1,AKT2,INS,AKT1
hsa00980	Metabolism of xenobiotics by cytochrome P450	4	69	1.34	0.00012	GSTM1,CYP3A4,CYP1A2,CYP2E1
hsa04622	RIG-I-like receptor signaling pathway	4	70	1.33	0.00012	NFKB1,MAPK14,CXCL8,TNF
hsa00983	Drug metabolism - other enzymes	4	75	1.3	0.00016	NAT2,GSTM1,CYP3A4,CYP2E1
hsa04022	cGMP-PKG signaling pathway	5	162	1.06	0.00021	MAPK1,ATF4,AKT2,INS,AKT1
hsa00591	Linoleic acid metabolism	3	29	1.59	0.00022	CYP3A4,CYP1A2,CYP2E1
hsa04141	Protein processing in endoplasmic reticulum	5	165	1.06	0.00023	BAX,EIF2AK3,ATF4,BCL2,DDIT3
hsa01523	Antifolate resistance	3	31	1.56	0.00026	NFKB1,IL1B,TNF
hsa00232	Caffeine metabolism	2	5	2.18	0.00038	NAT2,CYP1A2
hsa05216	Thyroid cancer	3	36	1.5	0.00039	MAPK1,TP53,BAX
hsa04928	Parathyroid hormone synthesis, secretion and action	4	103	1.16	0.00048	MAPK1,EGFR,ATF4,BCL2
hsa04024	cAMP signaling pathway	5	208	0.96	0.00063	MAPK1,NFKB1,JUN,AKT2,AKT1
hsa04930	Type II diabetes mellitus	3	46	1.39	0.00076	MAPK1,INS,TNF
hsa04919	Thyroid hormone signaling pathway	4	119	1.1	0.0008	MAPK1,TP53,AKT2,AKT1
hsa04611	Platelet activation	4	122	1.09	0.00087	MAPK1,MAPK14,AKT2,AKT1
hsa05030	Cocaine addiction	3	49	1.36	0.00088	NFKB1,ATF4,JUN
hsa04728	Dopaminergic synapse	4	128	1.07	0.001	MAPK14,ATF4,AKT2,AKT1
hsa04371	Apelin signaling pathway	4	131	1.06	0.0011	MAPK1,NOS2,AKT2,AKT1
hsa05012	Parkinson disease	5	240	0.89	0.0011	TP53,BAX,EIF2AK3,ATF4,DDIT3
hsa00140	Steroid hormone biosynthesis	3	59	1.28	0.0014	CYP3A4,CYP1A2,CYP2E1
hsa00590	Arachidonic acid metabolism	3	61	1.27	0.0016	PTGS2,GGT1,CYP2E1
hsa04921	Oxytocin signaling pathway	4	149	1	0.0017	MAPK1,EGFR,PTGS2,JUN
hsa04929	GnRH secretion	3	63	1.25	0.0017	MAPK1,AKT2,AKT1
hsa00830	Retinol metabolism	3	64	1.25	0.0018	ALDH1A1,CYP3A4,CYP1A2
hsa04520	Adherens junction	3	67	1.23	0.002	MAPK1,IGF1R,EGFR
hsa01100	Metabolic pathways	11	1447	0.46	0.003	NAT2,HMGCR,ALDH1A1,GSTM1,NOS2,CYP3A4,CYP1A2,PTGS2,GPT,GGT1,CYP2E1
hsa00220	Arginine biosynthesis	2	21	1.55	0.0039	NOS2,GPT
hsa04540	Gap junction	3	87	1.11	0.004	MAPK1,EGFR,CDK1
hsa04666	Fc gamma R-mediated phagocytosis	3	90	1.1	0.0044	MAPK1,AKT2,AKT1
hsa04350	TGF-beta signaling pathway	3	91	1.09	0.0045	MAPK1,IFNG,TNF
hsa05322	Systemic lupus erythematosus	3	93	1.08	0.0047	IFNG,TNF,IL10
hsa04061	Viral protein interaction with cytokine and cytokine receptor	3	96	1.07	0.0051	CXCL8,TNF,IL10
hsa04950	Maturity onset diabetes of the young	2	26	1.46	0.0055	HNF4A,INS
hsa04922	Glucagon signaling pathway	3	101	1.05	0.0058	ATF4,AKT2,AKT1
hsa05310	Asthma	2	27	1.45	0.0058	TNF,IL10
hsa04215	Apoptosis - multiple species	2	30	1.4	0.007	BAX,BCL2
hsa04960	Aldosterone-regulated sodium reabsorption	2	37	1.31	0.0103	MAPK1,INS
hsa04973	Carbohydrate digestion and absorption	2	44	1.23	0.0142	AKT2,AKT1
hsa04723	Retrograde endocannabinoid signaling	3	145	0.89	0.0151	MAPK1,MAPK14,PTGS2
hsa04979	Cholesterol metabolism	2	48	1.2	0.0164	APOA1,LDLR
hsa05320	Autoimmune thyroid disease	2	48	1.2	0.0164	FASLG,IL10
hsa00480	Glutathione metabolism	2	53	1.15	0.0195	GSTM1,GGT1
hsa04730	Long-term depression	2	59	1.11	0.0237	MAPK1,IGF1R
hsa04623	Cytosolic DNA-sensing pathway	2	62	1.08	0.0258	NFKB1,IL1B
hsa05217	Basal cell carcinoma	2	62	1.08	0.0258	TP53,BAX
hsa04612	Antigen processing and presentation	2	63	1.08	0.0262	IFNG,TNF
hsa04720	Long-term potentiation	2	64	1.07	0.0268	MAPK1,ATF4
hsa04927	Cortisol synthesis and secretion	2	65	1.06	0.0275	ATF4,LDLR
hsa05031	Amphetamine addiction	2	66	1.06	0.0281	ATF4,JUN
hsa04918	Thyroid hormone synthesis	2	74	1.01	0.0345	ALB,ATF4
hsa04810	Regulation of actin cytoskeleton	3	209	0.73	0.0369	MAPK1,EGFR,INS
hsa04911	Insulin secretion	2	82	0.96	0.0411	ATF4,INS
hsa04640	Hematopoietic cell lineage	2	91	0.92	0.0494	IL1B,TNF
